# Supplementary material for: Exploring the effectiveness of molecular subtypes, biomarkers, and genetic variations as first-line treatment predictors in Asian breast cancer patients: a systematic review and meta-analysis
Source: Syst Rev. 2024 Apr 4;13:100. doi: 10.1186/s13643-024-02520-5 (PMC10993489; doi:10.1186/s13643-024-02520-5)
Supplement: Supplementary file 3 — Additional file 3. Data Extraction. Supplementary Table 3.1. Extraction of data from the included studies in the systematic literature review and meta-analysis. Supplementary Table 3.2. Extraction of pCR data from the included studies in the systematic literature review and meta-analysis. [file 13643_2024_2520_MOESM3_ESM.xlsx]

## Sheet: ST3.1. Study characteristics
Supplementary Table 3.1. Extraction of data from the included studies in the systematic literature review and meta-analysis.
Data Extraction	Data Extraction	Study ID	Article Information						Study Design										Study population and sample size									Characteristics of patients in each selected variables
done by (Initial)	checked by (Initial)		Article Title	Reference ID	Journal	Country from where	Year of Recruitment		Study type	Study design	Study Subject	Inclusion criteria	Exclusion criteria	Treatment		Assessment of event outcome			Distribution of recruited patients		Sample size				Losses to follow up	Follow up duration		Immunohistochemical Subtype				Molecular Subtype			Genetic Variations					Differential Expression
				Author et al., Year Published		patients are recruited	MM/YY - MM/YY		Hospital based (unicenter or multicenter) / Clinical Trial / Not reported	Descriptive [Choice of: Case reports/Case series/Descriptive surveys] OR Analytical [Observational (Choice of:	Breast cancer patients with specific subtypes	Organise in numbers. E.g. 1. …, 2…	Organise in numbers. E.g. 1. …, 2…	Number of treatment types in the article, and is it neoadjuvant only / adjuvant only / neoadjuvant followed by adjuvant / not reported	Type(s) of treament. Refer to sheet "Treatment Subgroup"	Option to write in this column: Blinding / Non-blinding / Not reported	Types of grading used to assess pCR		Study population subgroups	Randomisation (Yes/No) - for study with subgroups only	Total	Subgroup 1 - E.g. Study	Subgroup 2 - E.g. Control (Placebo)	Subgroup 3 - if applicable. Note: State the group name	Yes / No. If yes, calculate and write down the percentage of the loss. E.g. Yes. 4/10, 0.4%.			variable	Status (+/-/unk)	n	total	variable	n	total	variable	variant	AF (%)	n	total	variable	expression level	fold change	n	total
Note: Wafiqah (NWSB), Idayu (SNIM),		Note: Use the number based on google sheet		Note: Last name of the first author. For year: check the header or footer of the paper. If the paper was published online in 2010 and was published on a printed journal in	Note: Full/Short name of the journal.	Note: Read the method section of the paper.	Search in the method section.		Note: Read the method section. Sometimes, authors clearly state in the paper. If recruited from one hospital, it's unicenter. If >1 hospital, multicenter. Often, hospital-based study type is observational/non-	Cross-sectional/Case-control/Cohort) or	Note: Read the method. If specific molecular and/or histological subtypes are mentioned, include the subtypes in this column. If it's not	Note: Method section.	Note: Method section.	Note: Method or Results section. Identify if there are more than one type of treatments given to the patients. E.g., CT + TT. CT (chemotherapy), TT (Targeted therapy which include Endocrine therapy or also known as	Note: Method or Results section. Identify if it's CT + TT. Refer to sheet named Treatment subgroup in this file for further details.	Note: Event outcome of interest for this SLR is pCR. The above choices means whether the authors (if based on records only) or pathologists (if mentioned pathologist in the article) have	Note: Read the methods section. E.g. Miller-Payne grading / Not reported, etc.		Note: Option to write in this column are Study and control (placebo) groups / Study group cohort only (if only one type of chemotherapy treatment given). Read the methods section carefully to extract this	Note: Usually author will clearly state in the article if patients are randomised to get the treatment. Non-randomised means the researcher controls the allocation of the group or the patients are	Note: Read the Method and/or Results section carefully. Sometimes, the final sample size are different due to excluded or loss to follow up participants. Look at the number of analysed patients to get the final n. If no subgroup, leave it blank. State what are the subgroup.				Note: This usually happens in longitudinal studies (retrospective, prospective). Use Ctrl + F to find follow up to make sure you didn’t miss this info. If not	Note: Look at the method or results section. Often, it was reported as median (range).		Note: Look at results table/text. unk (unknown). One variable per cell. Do not merge. E.g. ER. Check comment.				Note: Look at results table/text. One variable per cell. Do not merge. E.g. Luminal A. In case, the article did not include molecular subtype, if it's possible to approximate their molecular subtype through the available IHC data, group them. [Check comment].			Note: One variant per cell. Do not merge. For variant, state if it’s A/T, T/T, or wt (wildtype), mut (mutation) based on data available in the article.					Note: One gene/pathway per cell. Do not merge. For expression level, state if it’s over or under-expressed. Put NA if not reported.
Aklimah (AM)		(Finalised Table 1)		2011, then choose 2011.					interventional	Experimental (Choice of: Lab trials/Field trials)]	specified, write breast cancer only			hormonal therapy). Refer to sheet "Treatment Subgroup".		information to identify the patients or not.			data. Explain any important note.	allowed to choose which group they want to be in.					mentioned, read the methods/results section carefully.
NWSB	SNIM & AM	1	Molecular subtype can predict the response and outcome of Chinese locally advanced breast cancer patients treated with preoperative therapy	Chen XS et al., 2010b	Oncology reports	China	08/2001-05/2008		Hospital based (unicenter)	Analytical [Observational (Retrospective cohort study)]	225 LABC patients	i) female gender; ii) an initial diagnosis of breast cancer with T3-4anyNM0 or anyTN2-3M0 disease according to the sixth edition of the AJCC Cancer Staging Manual iii) no history of other malignancy iv)available information on clinical and pathologic tumor size,lymph node, estrogen receptor (ER), progesterone receptor(PR) and HER2 status v) at least three cycles of preoperative chemotherapy was a…		preoperative = neoadjuvant (n=6)	1. Anthracycline+cytotoxic (CT) [VE, CEF, CTF]; 2. Taxane+platinum (CT) [PCb]; 3. Anthracycline+taxane±cytotoxic (CT) [CEF→T, ET].	Non-blinding	Not reported		Study group cohort only. But separated into 3 due to different CT used.	No	225	anthracycline (non-taxane)- containing regimens, including VE, CTF, CEF-147	Taxane (non_x0002_anthracycline)-containing regimens PCb regimen-64	CEF➝T or ET regimen-14	No	mean follow-up of 32.5 months (8-82 months)		ER	Negative	106	225	Luminal	107	225
																													Positive	119	225	HER2E	65	225
																												PR	Negative	107	225	TNBC	53	225
																													Positive	118	225
																												HER2	Negative	160	225
																													Positive	65	225
SNIM	NWSB & AM	2	Genetic mutation profile of Chinese HER2-positive breast cancers and genetic predictors of responses to neoadjuvant anti-HER2 therapy	Li K et al., 2020	Breast Cancer Research and Treatment	China	2012 - 2018		Hospital based (unicenter)	Analytical [Observational (cohort study)]	HER2-positive breast cancer	Not reported	Not reported	Neoadjuvant only (n=2)	Details of treatment are available for one cohort only (n=4); 1. Platinum+taxane+ET (CT+TT), 2. Platinum+taxane+ET+TT (CT+TT)	Non-blinding	Not reported		Study group cohort only, subdivided into two cohort	No	181	Cohort 1 (All) - 181	Cohort 2 (Patients from cohort 1 with HER2-targeted NACT) - 40		No	7 years		Cohort 2				Cohort 2			Cohort 2
																												Ki67	<40%, +	19	40	HR-/Her2+ (HER2E)	20	40	TP53 missense	p.A159V, G/A	12.57	1	40
																													≥40%, +	21	40	HR+/Her2+ (Luminal)	20	40		p.G262V, C/A	38.51	1	40
																																				p.H179R, T/C	29.08	1	40
																																				p.H193L, T/A	27.33	1	40
																																				p.N131I, T/A	9.18	1	40
																																				p.N239D, T/C	47.06	1	40
																																				p.P151S, G/A	56.7	1	40
																																				p.P278R, G/C	29.25	1	40
																																				p.P278S, G/A	11.58	1	40
																																				p.R209S, T/G	37.7	1	40
																																				p.R273C, G/A	3.18	1	40
																																				p.R273H, C/T	10.65	2	40
																																				p.R282W, G/A	19.2	1	40
																																				p.Y126D, A/C	21.26	1	40
																																				p.Y163C, T/C	39.06	1	40
																																				p.Y220N, A/T	46.71	1	40
																																			TP53 conservative_inframe)deletion	p.F212_SS215del, CACTATGTCGAAAA/CT	31.38	1	40
																																			TP53 frameshift_variant	p.L348fs, TGGGCATCCTTGAGTTCCAAG/T	6.11	1	40
																																				p.L93fs, CA/C	37.73	1	40
																																				p.N239fs, GT/T	30.55	1	40
																																				p.P72fs, CGGG/CGC	17.93	1	40
																																				p.R158fs, ATGGCCATGGCGCG/A	28.17	1	40
																																				p.S185fs, TCGC/TT	22.44	1	40
																																				p.V274fs, C/CA	25.05	1	40
																																			TP53 splice_acceptor_variant	c.920-1G>A, C/T	39.53	1	40
																																				p.S261_G262delins??, TACCACTACTCAGGATAGGAAAAG/TT	16.55	1	40
																																			TP53 splice_donor_variant	c.672+1G>A, C/T	11.68	1	40
																																				c.672+1G>T, C/A	9.46	1	40
																																			TP53 splice_region_variant	p.E224D, C/A	26.46	1	40
																																			TP53 stop_gained	p.Q144*, G/A	8.93	1	40
																																				p.Q192*, G/A	58.54	3	40
																																				p.R342*, G/A	35.58	1	40
																																				p.Y236*, G/T	36.95	1	40
																																			PIK3CA missense	p.H1047R, A/G	6.73	13	40
																																				p.C420R, T/C	15.24	1	40
																																				p.E542K, G/A	17.26	1	40
																																				p.E545G, A/G	14.01	1	40
																																				p.H1047L, A/T	37.45	1	40
																																				p.N345K, T/A	10.64	2	40
																																				p.S499F, C/T	4.89	1	40
																																				p.V650M, G/A	11.69	1	40
																																			PIK3CA cn_amp	cn_amp, 19/17	3.87	1	40
SNIM	NWSB & AM	4	Neoadjuvant chemotherapy in triple negative breast cancer: correlation between androgen receptor expression and pathological response	Mohammed AA et al., 2020	Asian Pac J Cancer Prev	Egypt	03/12 - 12/15		Hospital based (multicenter)	Analytical [Observational (cohort study)]	TNBC only	1. Stage II and stage III TNBC, 2. Good performance status (ECOG 0-2), 3. Measurable diseases received 6-8 cycles of NAC	1. Prior chemotherapy, 2. Having insufficient cardiac, hepatic, renal and/or bone marrow functions.	Neoadjuvant only	Not reported	Blinding	Not reported		Study group cohort only	No	89				No	4 years		AR	Positive	29	89	TN	89	89
																													Negative	60	89
																												Ki67	Low	18	89
																													High	71	89
																												Low Ki67 vs AR	Positive	10	18
																													Negative	8	18
																												High Ki67 vs AR	Positive	19	71
																													Negative	52	71
SNIM	NWSB & AM	5	Assessment of predictive markers of response to neoadjuvant chemotherapy in breast cancer	Tewari M et al., 2010	Asian Journal of Surgery	India	08/06 - 12/08		Hospital based (unicenter)	Analytical [Observational (cohort study)]	Breast cancer	1. LABC (AJCC Stage IIIA and IIIB).	1. Not willing to take part in the treatment protocol, 2. with a history of prior breast surgery, chemotherapy, radiation therapy, or hormone therapy, 3. with metastatic disease (M1) at presentation.	Neoadjuvant (n=1)	Neoadjuvant combination CAF/FEC: 1. anthracycline+cytotoxic (CT)	Non-blinding	Not reported		Study group cohort only	No	50				Yes. 3/50 lost, 6%. 1 patient inoperable	2 years		ER	Positive	10	50	TN	32	50
																													Negative	40	50
																												PR	Positive	8	50
																													Negative	42	50
																												HER2	Positive	6	50
																													Negative	44	50
																												Ki67	Positive	8	50
																													Negative	42	50
																												p53	Positive	27	50
																													Negative	23	50
																												Bcl-2	Positive	25	50
																													Negative	25	50
																												BAX	Positive	28	50
																													Negative	22	50
																												ER and PR	Negative	38	50
NWSB	SNIM & AM	6	Expression of Nuclear Factor Kappa B (NF-κB) as a Predictor of Poor Pathologic Response to Chemotherapy in Patients with Locally Advanced Breast Cancer	Prajoko YW et al., 2014	Asian Pacific Journal of Cancer Prevention	Indonesia	01/2008-12/2011		Multicenter	Analytical [Observational (Retrospective cohort study)]	131 patients with locally advanced invasive ductal breast carcinoma	1.patients with locally advanced invasive ductal breast carcinoma receiving neoadjuvant chemotherapy		neoadjuvant (n=1)	doxorubicin,; fluorouracil and cyclo-phosphamide (antracycline+ cytotoxic (CT))	Not reported	Ribero classification		study group cohort only	No	131	doxorubicin, fluorouracil; and cyclophosphamide - 131			No	Not mentioned		NF-κB	Negative	40	131	TNBC	50	131
																													Positive	91	131	HER2E	18	131
																												ER	Negative	87	131	Luminal B	32	131
																													Positive	44	131	Luminal A	31	131
																												PR	Negative	82	131
																													Positive	49	131
																												HER2	Positive	26	131
																													Negative	105	131
																												Ki67	>13%	54	131
																													<13%	77	131
																												Pgp	Positive	44	131
																													Negative	87	131
																												ALDH1	Positive	26	131
																													Negative	105	131
NWSB	SNIM & AM	7	Efficacy, Safety, and Tolerability of Pertuzumab, Trastuzumab, and Docetaxel for Patients With Early or Locally Advanced ERBB2-Positive Breast Cancer in Asia	Shao Z et al., 2019	JAMA oncology	China	03/2016-03/2017		Multicenter	Analytical [Experimental (Randomised controlled trials)]	329 Patientswith ERBB2-positive EBC or LABC	1. ≥18 years; 2. Centrally confirmed HER2-positive (IHC 3+ or ISH-positive) EBC (T2-3, N0-1, M0)/LABC (T2-3, N2 or N3, M0; T4, any N, M0); 3. Tumor >2cm; 4. Known HR status; 5. ECOG performance status of 0 or 1; 6. Baseline LVEF ≥55%. 7.ERBB2-positive early breast cancer or locally advanced breast cancer and primary tumours larger than 2 cm		Neoadjuvant (n=2) followed by adjuvant (n=2)	1. Taxane + ET; docetaxel+pertuzumab+trastuzumab group or placebo+trastuzumab+docetaxel (CT+TT)	double blinding	Not reported		Study cohort group and control (placebo) group.	Yes	329	pertuzumab group- 219	Placebo- 110		No	19 months		ER and PR	Negative	159	329
																												ER and/or PR	Positive	170	329
																												HER2	1+	2	329
																													2+	87	329
																													3+	240	329
AM	NWSB & SNIM	8	Outcome after neoadjuvant chemotherapy in Asian breast cancer patients	Lim LY et al., 2017	Cancer Medicine	Singapore and Malaysia	1993 - 2013		Hospital-based (multicenter)	Analytical [Observational (cohort study)]	Non-metastatic breast cancer patients who underwent NAT then surgery	1. All patients underwent NAT chemotherapy then breast surgery	1. Presence of metastasis	Neoadjuvant (Not specified)	Taxane-containing vs non-taxane containing	Non-blinding	Not reported		Study group cohort, 2 NAT regimens, pCR vs non-pCR	No	915	pCR (ypT0/is) = 136 pCR (ypT0/is ypN0) = 121	non-pCR (ypT0/is) = 612 non-pCR (ypT0/is ypN0) = 714		No	38 months		ER	+	495	915
																												ER	-	388	915
																												ER	Unknown	32	915
																												PR	+	429	915
																												PR	-	416	915
																												PR	Unknown	70	915
																												HER2	+	289	915
																												HER2	-	505	915
																												HER2	Equivocal	2	915
																												HER2	Unknown	119	915
SNIM	NWSB & AM	9	Randomized controlled trial of Zoledronic Acid plus chemotherapy versus chemotherapy alone as neoadjuvant treatment of HER2-negative primary breast cancer (JONIE Study)	Hasegawa Y et al., 2015	PLoS ONE	Japan	03/10 - 06/12		Clinical Trial (multicenter)	Analytical [Experimental (Randomised controlled trials)]	the Japan Organization of Neoadjuvant Innovative Experts (JONIE) trial group	1. Histologically proven invasive breast cancer of clinical stage IIA to IIIB (T ≥ 3.0 cm and node-negative, or T ≥ 2.0 cm and cytologically or pathologically defined node-positive) and HER2-negative (HER2 0 or 1+ on immunohistochemistry, or 2+ on immunohistochemistry and negative on fluorescence in situ hybridization), 2. All patients were newly diagnosed by core needle biopsy from 20 to 70 year…	1. Bilateral breast cancer or inflammatory breast cancer, 2. Distant metastasis, 3. A history of chemotherapy, endocrine therapy, or radiotherapy for breast cancer, 4. Serious comorbidities such as heart failure, cardiac infarction, or serious disorders of infection, 5. A complicating dental or jaw infection or traumatic condition of the teeth, and 6. A history of treatment with a bisphosphonate …	Neoadjuvant only (n=2)	1. CT+ZOL, 2. CT. Both CT are anthracycline+cytotoxic. Note ZOL is used for bone and not for breast cancer.	Non-blinding to researcher, but pathologists were blinded to the treatment regimen.	NSABP guidelines		Study (CTZ) and control (CT)	Yes	186	CTZ - 91	CT - 95		Yes, CTZ (14/91, 15.4%) and CT (11/95, 11.6%).	Every 3 months after surgery		ER	Positive	146	180	TN	34	180
																													Negative	34	180	Luminal	145	180
																												PR	Positive	135	180
																													Negative	45	180
NWSB	SNIM & AM	10	Efficacy and Safety of Docetaxel Combined With Oxaliplatin as a Neoadjuvant Chemotherapy Regimen for Chinese Triple-Negative Local Advanced Breast Cancer Patients A Prospective, Open, and Unicentric Phase II Clinical Trial	Fei F et al., 2013	American Journal of Clinical Oncology	China	09/2009-09/2010		Clinical Trial	Mixture of: (1) Analytical [Observational (Prospective cohort study)]; and (2) Analytical [Experimental (Prospective, single-arm clinical lab trials)]	29 TNLABC patients	1.Female adults (18 y or older) were eligible if they have histologically or cytologically confirmed stage IIIb or IIIc TNLABC that has not been treated with any systemic treatment 2.diagnosis of unilateral primary breast cancer without distant metastases, at least 7 months of follow-up in_x0002_formation for disease recurrence and death, and triple receptornegative for ER, progesterone receptor,…	1. active infection, pregnancy, other primary malignancy (except in-situ carcinoma of the cervix or adequately treated nonmelanomatous carcinoma of the skin), any documented distant metastasis, and uncontrolled systemic diseases.	Neoadjuvant (n=1)	1. Taxane+Platinum (CT)	Not reported	Not reported		Study group cohort only	No	29					With 13.1 months of median follow-up after surgery		HER2	-	16	29	TN	29	29
																													+	12	29
																													++	0	29
																													+++	1	29
AM	NWSB & SNIM	11	Molecular types and neoadjuvant chemotherapy in patients with breast cancer - white molecular shifting is more common in luminal a tumours, the pathologic complete response is most frequently observed in Her-2-like tumors	Salim DK et al., 2014	Asian Pacific Journal of Cancer Prevention	Turkey	2002 - 2013		Unicenter	Analytical [Observational (cohort study)]	Operable breast cancer patients who received NACT	1. Operable breast cancer; 2. Received NACT		Neoadjuvant (n=3)	1. Anthracycline-based (CT); 2. Anthracycline+Taxane - based (CT); 3. Taxane-based (CT)	Non-blinding	Not reported		Study group cohort, pCR vs non-pCR	No	106	Not reported			No	Not reported						Luminal A	30	106
																																Luminal B	33	106
																																HER2 E	26	106
																																TN	17	106
SNIM	NWSB & AM	12	Phase II trial of neoadjuvant letrozole and lapatinib in Asian postmenopausal women with estrogen receptor (ER) and human epidermal growth factor receptor 2 (HER2)-positive breast cancer [Neo-ALL-IN]: Highlighting the TILs, ER expressional change after neoadjuvant treatment, and FES-PET as potential significant biomarkers	Park JH et al., 2016	Cancer Chemother Pharmacol	Korea	12/10 - 01/14		Clinical Trial	Analytical [Experimental (single-arm clinical lab trials)]	Breast cancer	1. Histologically confirmed, postmenopausal, stages II–III, ER+HER2+, 2. Primary tumor or nodal lesion >2 cm in diameter measured by mammogram or ultrasound was allowed if resectable	1. Distant metastasis nor prior treatment for breast cancer, 2. bilateral or inflammatory breast cancer (T4d), or significant co-morbidity including cardiovascular disease	Neoadjuvant (n=1) followed by adjuvant	Neoadjuvant Lapatinib (TT) + Letrozole (ET)	Non-blinding	Miller Payne		Study group cohort only	No	24	Complete treatment - 17	Discontinued treatment - 7		No	5 years median 28.5 months		ER	Positive	24	24
																													Negative	0	24
																												PR	Positive	14	24
																													Negative	10	24
																												Her2	Positive	24	24
																													Negative	0	24
NWSB	SNIM & AM	13	Response of Triple Negative Breast Cancer to Neoadjuvant Chemotherapy: Correlation between Ki-67 Expression and Pathological Response	Elnemr GM et al., 2016	Asian Pacific Journal of Cancer Prevention	Saudi Arabia	02/2012-02/2014		unicenter	Analytical [Observational (Retrospective cohort study)]	23 patients with TNBC	1. patients aged >25 years old, with stage II and III invasive breast 2. ECOG 0-2	1. Patients undergoing a prior chemotherapy or having an inadequate bone marrow, hepatic, cardiac and/or renal functions	Neoadjuvant (n=1)	1. anthracycline/taxane-based (CT)	Not reported	Not reported		Study group cohort only.	No	101	TNBC - 23/101						Ki67	Low (<14%)	25	101	TNBC	23	101
																													High (≥14%)	76	101
																												ER/PR status	+	68	101
																													-	33	101
																												HER2	+	24	101
																													-	77	101
																												TNBC vs Ki67	Low (<35%)	3	23
																													High (≥35%)	20	23
AM	NWSB & SNIM	14	Serum tumour marker levels might have little significance in evaluating neoadjuvant treatment response in locally advanced breast cancer	Wang YJ et al., 2015	Asian Pacific Journal of Cancer Prevention	China	09/2011 - 09/2012		Hospital-based (unicenter)	Analytical [Observational (cohort study)]	Locally advanced breast cancer underwent NAC		1. Poor general conditions; 2. Failure to tolerate to side effects of chemotherapy; 3. malignant disease (other than breast cancer) in the last 5 years; 4. Immunological disease	NAC (not reported)		Non-blinding	Not reported		Study group cohort, pCR vs non-pCR	No	348	pCR - 106	non-pCR - 242		No	Not reported		ER	-	150	348	Basal-like (TNBC)	50	340
																												ER	+	198	348	HR+/HER2- (Luminal)	143	340
																												PR	-	165	348	HER2+ (HER2E)	147	340
																												PR	+	183	348
																												HER2	-	200	347
																												HER2	+	147	347
AM	NWSB & SNIM	15	Neoadjuvant chemotherapy with trastuzumab, docetaxel and carboplatin administered every 3 weeks for Japanese women with HER2-positive primary breast cancer: efficacy and safety	Sugitani I et al., 2017	International Journal of Clinical Oncology	Japan	12/2012 - 07/2015		Hospital-based (multicenter)	Analytical [Observational (cohort study)]	Japanese women of 18-75 years old with unilateral HER2-positive breast cancer	1. ECOG Status 0-1; 2. Adequate bone marrow reserve, renal and hepatic functions; 3. LVEF with normal limits by echocardiography	1. Bilateral or metastaic breast cancer; 2. Inflammatory breast cancer; 3. Pregnant or lactating women; 4. Another histological subtype or neoplasm; 5. History of atrial or ventricular arrhythmia, congestive heart failure, myocardial infarction; 6. Psychiatric disorders; 7. Active infection	Neoadjuvant (n=1)	1. Platinum + Taxane + trastuzumab (CT+TT)	Non-blinding	Histopathological Criteria for Assessment of Therapeutic Response in Breast Cancer (2007 version)		Study group cohort, pCR vs non-pCR	No	50	pCR - 26	non-pCR - 24		No	Not reported		HR	+	25	50
																												HR	-	25	50
																												HER2	+	50	50
																												HER2	-	0	50
SNIM	NWSB & AM	16	Predictive role of molecular subtypes in response to neoadjuvant chemotherapy in breast cancer patients in Northeast China	Lv M et al., 2011	Asian Pacific Journal of Cancer Prevention	China	07/06 - 05/11		Hospital based (unicenter)	Analytical [Observational (cohort study)]	Breast cancer	1. Receipt of at least one cycle of chemotherapy, 2. Availability of complete information on clinical (cTNM at diagnosis) and pathologic stage (pTNM after NCT ), 3. Known response to treatment, and 4. Known ER, PR, HER2, and ki-67 status.	1. Had received trastuzumab, 2. Patients presenting with stage IV disease or with inflammatory breast cancer (T4d).	Neoadjuvant only (n=3)	Neoadjuvant: 1. anthracycline+cytotoxic (CT), 2. taxane+platinum (CT), 3. anthracycline+taxane (CT).	Non-blinding	Not reported		Study group cohort only, but divided into 3 different treatment	No	102	Anthracycline+cytotoxic - 44	Taxane+platinum - 13	Anthracycline+taxane - 45	No	6 years		ER	Positive	40	102	Luminal A	20	102
																													Negative	62	102	Luminal B	23	102
																												PR	Positive	35	102	Her2-enriched (HER2E)	18	102
																													Negative	67	102	TN	41	102
																												Her2	Positive	24	102
																													Negative	78	102
AM	NWSB & SNIM	17	Predictive value of IHC4 score for pathological response to neoadjuvant chemotherapy in hormone receptor-positive breast cancer	Elsamany S et al., 2015	Asian Pacific Journal of Cancer Prevention	Saudi Arabia	09/2012 - 09/2013		Multicenter	Analytical [Observational (cohort study)]	Female patients with histologically confirmed breast cancer who received NAT	1. Patients with locally advanced disease or those who required downsizing to be eligible for conservative breast surgery; 2. Patients who have received at least four cycles of NAT: anthracycline-, taxane-based or both; 3. Patients must have available data of ER, PR, HER2 and Ki67 at biopsies, only HR-positive included.		Neoadjuvant (n=2)	1. Anthracycline + Taxane (CT) 2. Anthracycline or Taxane (CT) + Trastuzumab for all HER2+ patients	Non-blinding	Not reported		Study group cohort, separated into pCR vs non-pCR	No	68	pCR - 20	non-pCR - 48		No	No		PR	+	57	68	IHC4 25th Percentile	-58.28
																												PR	-	11	68	IHC4 Median	-10.79
																												HER2	+	14	68
																												HER2	-	54	68
																												Ki67	≤14%	22	68
																												Ki67	>14%	46	68
																												ER	Positive	68	68
																												IHC4 score (25th percentile)	Low	17	68
																													High	51	68
																												IHC4 score (median)	Low	34	68
																													High	34	68
SNIM	NWSB & AM	18	Retrospective analysis of neoadjuvant chemotherapy for breast cancer in Turkish patients	Duman BB et al., 2012	Asian Pacific Journal of Cancer Prevention	Turkey	2007 - 2010		Not reported, but statement leans toward hospital based (unicenter)	Analytical [Observational (Retrospective cohort study)]	Breast cancer	1. Breast cancer patients that had been treated with neoadjuvant chemotherapy.	Not reported	Neoadjuvant (n=2)	Neoadjuvant: 1. taxane+cytotoxic+anthracycline (CT) ± ET (CT+TT); 2. anthracycline+cytotoxic+weekly/every 3 weeks taxane (CT) ± ET (CT+TT)	Non-blinding	Not reported		Study group cohort only, but divided into subgroups due to difference in treatment	No	63	Anthracycline+Taxane (dose dense) - 40	Weekly/every three weeks Taxane - 23		No	3 years		Her2	Negative	39	63	TN	10	63
																													Positive	24	63
																												ER %	0	16	63
																													1	1	63
																													5	1	63
																													10	2	63
																													15	1	63
																													20	4	63
																													25	2	63
																													30	4	63
																													50	2	63
																													60	3	63
																													70	1	63
																													80	1	63
																													90	12	63
																													95	2	63
																													100	11	63
SNIM	NWSB & AM	19	Predictive value of the pattern of ß-catenin expression for pathological response to neoadjuvant chemotherapy in breast cancer patients	Elsamany S et al., 2016	Asian Pac J Cancer Prev	Saudi Arabia	09/12 - 09/13		Hospital based (unicenter)	Analytical [Observational (cohort study)]	Breast cancer only	1. Female patients with histologically confirmed BC who received neoadjuvant chemotherapy, 2. Paraffin blocks of diagnostic biopsies must be available for ß-catenin testing	Not reported	Neoadjuvant only (n=1)	Neoadjuvant: anthracycline and taxane-based (CT)	Non-blinding	Not reported		Study group cohort only, but divided into subgroups due to difference in treatment	No	50	Anthracycline and taxane - 37	Anthracycline or taxane - 13		No	1 year		ER	Negative	26	50
																													Positive	24	50
																												PR	Negative	28	50
																													Positive	22	50
																												Her2	Negative	38	50
																													Positive	12	50
																												ß-catenin	Cytoplasmic	17	50
																													Membranous	33	50
AM	NWSB & SNIM	20	Predictive factors of pathologic complete response in HER2-positive and axillary lymph node positive breast cancer after neoadjuvant paclitaxel, carboplatin plus with trastuzumab	Ding J et al., 2017	Oncotarget	China	07/2010 - 12/2014		Hospital based (unicenter)	Analytical [Observational (cohort study)]	HER2-positive breast cancer patients	1. HER2-positive treated with taxane, platinum and trastuzumab preoperatively; 2. Invasive ductal carcinoma; 3. At least one axillary lymph node positive by fine need aspiration; 4. ER, PR & HER2 determined before NAT	1. Patients with inflammation breast cancer; 2. Patients with distant metastasis.	Neoadjuvant (n=1) followed by adjuvant	1. Taxane+Platinum+Trastuzumab (CT+TT)	Non-blinding	Not reported		Study group cohort, separated into pCR vs non-pCR	No	88	pCR - 30	non-pCR - 58		No	Not reported		ER	Negative	46	88	HR-/Ki67low	24	88
																													Positive	42	88	HR-/Ki67high	20	88
																												PR	Negative	54	88	HR+/Ki67low	25	88
																													Positive	34	88	HR+/Ki67high	19	88
																												HR status	Negative	44	88
																													Positive	44	88
																												Ki67	High (>30%)	39	88
																													Low (≤30%)	49	88
NWSB	SNIM & AM	21	Early response and pathological complete remission in Breast Cancer with different molecular subtypes: a retrospective single center analysis	Hong J et al., 2020	Journal of Cancer	China	10/2008-10/2018		Phase II Clinical trial	Analytical [Observational (Retrospective cohort study)]	328 patients with invasive breast cancer	(1) invasive breast cancer; (2) received standard neoadjuvant chemotherapy and/or trastuzumab for ≥ 4 cycles; (3) with clinical response assessment after two cycles of NAT; (4) with pathological evaluation after surgery	(1) with distant metastasis; (2) received neoadjuvant endocrine therapy or non-standard chemotherapy (capecitabine or vinorelbine); (3) received NAT < 4 cycles; (4) without clinical response assessment after two cycles of NAT.	Neoadjuvant (n= 7)	1. Antracycline or Taxane (CT) + cytotoxic [EC, TC] 2. Antracycline and Taxane (CT) + Cytotoxic ± ET [EC-T, TEC, EC-TH] 3. Taxane+Platinum+ET (CT+TT) [TCbH, PCbH]	Not reported	Not reported		Study group cohort only. But separated into 2 due to differences in regime	No	328	anthracycline and taxanes (A+T)- 254	anthracycline (A) or taxanes (T) based- 74	86 of 116 HER-2 positive patients received trastuzumab	No	median follow-up time was 43 months		ER	Positive	191	328	Luminal (HER2-)	138	328
																													Negative	137	328	Luminal (HER2+)	53	328
																												PR	Positive	122	328	HER2 overexpression (HER2E)	63	328
																													Negative	206	328	TNBC	74	328
																												HER2	Positive	116	328
																													Negative	212	328
NWSB	SNIM & AM	22	Factors Affecting Pathological Complete Response After Neoadjuvant Chemotherapy in Operable Primary Breast Cancer	Lv Y et al., 2020	Journal of the College of Physicians and Surgeons Pakistan	China	01/2009-12/2017		Unicenter	Analytical [Observational (Cohort study)]	261 operable primary invasive breast cancer patients		1. received less than 4 cycles of treatment	Neoadjuvant (n=3)	1.Anthracycline-based (CT) 2.Taxane-based (CT) 3.Combination of anthracycline and taxane (CT)	Not reported	Not reported				261	Anthracycline-based-44	Taxane-based-106	Combination of anthracycline and taxane-111	No	Not reported		ER	Negative	91	261	TNBC	44	261
																													Positive	170	261	HER2+ (any HR)	104	261
																												PR	Negative	108	261	Luminal	113	261
																													Positive	153	261
																												HER2	Negative	150	261
																													Positive	104	261
																													Unknown	7	261
																												Ki67	Low	44	261
																													High	200	261
																													Unknown	17	261
NWSB	SNIM & AM	23	Neoadjuvant palbociclib on ER+ breast cancer (N007): clinical response and EndoPredict’s value	Chow LWC et al., 2018	Endocrine-Related Cancer	China	not reported		Not reported	Analytical [Experimental (single-arm clinical lab trials)]	Postmenopausal. ER-positive, HER2-negative invasive breast cance	1. histologically proven ER-positive, HER2-negative invasive breast cancer, 2cm or greater in tumor size 2. Postmenopausal 3. ECOG status <=1 4. Kidney and liver functions within normal limits and left ventricular ejection fraction >=60%	1. Male patients, patients allergic to the tested drugs, and patients on concomitant medication with strong inhibition or enhancement of CYP3A4 2. Patients with locally advanced cancers or with distant metastasis	Neoadjuvant (n=1)	1.ET + EBCT (TT)	Not-reported	Not reported		Study group cohort only.	No	20	palbociclib+letrozole-20			No	Not reported		ER+/PR+		17	20									BIRC5	under express (reduction)
																												ER+/PR-		3	20									DHCR7	under express (reduction)
																																								RBBP8	under express (reduction)
																																								IL6ST	under express (reduction)
																																								UBE2C	under express (reduction)
AM	NWSB & SNIM	24	The effect of the leptin and leptin receptor expression on the efficacy of neoadjuvant chemotherapy in breast cancer	Kong Y et al., 2019	Medical Science Monitor	China	01/2014 - 12/2017		Hospital-based (unicenter)	Analytical [Observational (cohort study)]	Breast cancer patients	1. Treated with NAT		Neoadjuvant (Not specified)		Double-Blinded	Miller and Payne grading		Study group cohort, separated into pCR vs non-pCR vs PD	No	325	pCR - 67	non-pCR - 258	PD - 40	No	Not reported		Leptin	Negative	81	325	HR+ (Luminal)	123	325
																													1+	78	325	HER2+ (HER2E)	136	325
																													2+	121	325	TN	66	325
																													3+	45	325
																												Leptin receptor	Negative	42	325
																													1+	54	325
																													2+	133	325
																													3+	96	325
SNIM	NWSB & AM	25	Combinational treatment of Doxorubicin with neoadjuvant Docetaxel for different subtypes of patients with breast cancer	Wang LC et al., 2020	Technology in Cancer Research & Treatment	China	2011 - 2014		Clinical Trial	Analytical [Observational (cohort study)]	Breast cancer	1. Female patients with breast cancer who undergo surgery operations; 2. Consented patients as diagnosed for the first time for breast cancer who are younger than 70 years old; 3. The diameter of the tumor size equal or larger than 4 cm; 4. With signed consent for the chemotherapy treatment with neoadjuvant.	1. Patients with severe heart, liver, or kidney diseases or other malignant tumor; 2. Patients who did not finish more than 4 cycles of treatment.	Neoadjuvant only (n=1)	Neoadjuvant: anthracycline+taxane+cytotoxic, TEC (CT)	Non-blinding	Not reported		Study group cohort only	No	83				No	3 years median 29 months						Luminal A	11	83
																																Luminal B	26	83
																																ERBB2+ (HER2E)	27	83
																																Basal-like (TNBC)	19	83
SNIM	NWSB & AM	26	Efficacy and safety of nanoparticle albumin-bound paclitaxel as neoadjuvant chemotherapy in HER2-negative breast cancer	Yang M et al., 2020	Journal of Cancer Research and Therapeutics	China	07/14 - 10/15		Hospital-based (unicenter)	Analytical [Observational (Case-control study)]	Her2 negative breast cancer	1. Between 30 and 80 years of age, with histologically confirmed operable breast cancer (T2‑4bN0‑2M0, Stage IIA‑IIIB) and HER2‑negative cancer, 2. At least one measurable lesion according to the RECIST criteria, 3. Eastern Cooperative Oncology Group performance status was 0 or 1, 4. No previous therapy for breast cancer, including chemotherapy, radiotherapy, endocrine therapy, immunotherapy, and …	1. Patients with active concomitant malignancy, active infection, and serious concomitant diseases, such as heart failure, uncontrolled diabetes, liver failure, uncontrollable peripheral neuropathy, or severe drug allergy. 2. Pregnant or lactating women.	Neoadjuvant only (n=2)	Neoadjuvant: 1. Anthracycline+Cytotoxic+Taxane (CT). Different types of taxanes in the two groups, Paclitaxel vs Nab-paclitaxel	Non-blinding	Not reported		Study (EC→Nab-PTX) and Control (EC→PTX)	No	50	Nab-PTX - 25	PTX - 25		No	15 months 3 years		ER and/or PR	Positive	32	50
																													Negative	18	50
SNIM	NWSB & AM	27	Efficacy and safety analysis of paclitaxel, docetaxel and liposomal paclitaxel after neoadjuvant therapy in breast cancer.	Bi Z et al., 2020	Breast Cancer Research and Treatment	China	04/14 - 04/20		Hospital based (unicenter)	Analytical [Observational (Retrospective cohort study)]	T1-4N0-3M0 invasive breast cancer	1. Female patients who had histology confirmed initial clinical T1-4N0-3M0 invasive breast cancer	1. Had undergone therapy prior to NAT, 2. Concurrent cancer, 3. Bilateral breast cancer, or 4. Distant metastases.	Neoadjuvant only (n=2)	1. Anthracycline+Taxane+Cytotoxic (CT), 2. Anthracycline+Taxane+Cytotoxic+ET (CT+TT)	Non-blinding	Not reported		Study group cohort only, but separated into two treatment due to TT. CT was separated into three due to different types of taxane used.	No	647	Docetaxel - 465	PTX - 60	Liposomal paclitaxel - 122	No	Not reported						HR+/Her2- (Luminal)	289	647
																																Her2-enriched (HER2E)	251	647
																																TN	107	647
SNIM	NWSB & AM	28	Standard-dose epirubicin increases the pathological complete response rate in neoadjuvant chemotherapy for breast cancer: a multicenter retrospective study	Shan BJ et al., 2020	Gland Surg	China	01/15 - 12/19		Hospital based (multicenter)	Analytical [Observational (cohort study)]	breast cancer patients who received epirubicin-based NAC and later surgeries	1. Pathologically diagnosed with Luminal B Her-2- breast cancer and triple negative breast cancer (TNBC) by fine-needle or core needle biopsy, respectively. 2. Clinically diagnosed as early or locally advanced breast cancer by physical examinations and imaging tests. 3. Had satisfactory performance status (Eastern Cooperative Oncology Group Score ≤2). 4. Underwent a subsequent surgery after NAC a…	1. Underwent other anti-cancer drugs or presented with other serious illness that potentially affected treatment results, such as acute myocardial infarction, cancer, pulmonary heart disease, and severe renal insufficiency	Neoadjuvant only (n=3)	Neoadjuvant epirubicin-based (2 regimes are the same with difference in doses): 1. anthracycline+taxane+cytotoxic. 2. anthracycline+taxane+cytotoxic+platinum	Non-blinding	Miller and Payne system		Study group cohort only, study divide them into two groups based on the dose of regimens administered	No	120	Standard-dose - 51	Low-dose - 69		No	5 years		ER	Positive	68	120	Luminal B	75	120
																													Negative	52	120	TNBC	45	120
																												PR	Positive	64	120
																													Negative	56	120
																												Ki67	<30%	78	120
																													≥30%	42	120
NWSB	SNIM & AM	29	Better pathologic complete response and relapse-free survival after carboplatin plus paclitaxel compared with epirubicin plus paclitaxel as neoadjuvant chemotherapy for locally advanced triple-negative breast cancer: a randomized phase 2 trial	Zhang P et al., 2016	Oncotarget	China	05/2006-12/2012		Not reported	Analytical [Experimental (Randomised controlled trials)]	91 patients TNBC	1) women aged 18-75 years; 2) ECOG score 0-1; 3) pathologically confirmed breast invasive ductal cancer by core needle biopsy, ER/PR/Her-2 negative by immunohistochemistry (IHC), 4) clinical stage IIA-IIIC with NAC indication; 5) measurable lesions; 6) normal cardiac, hepatic and marrow function	1.had a history of invasive cancer or prior exposure to chemotherapy/ radiotherapy	neoadjuvant (n=2)	1.paclitaxel plus carboplatin (Taxane+ Platinum)(CT) 2.epirubicin plus paclitaxel (anthracycline+Taxane) (CT)	Not reported	Not reported		Study cohort group only. But separated into 2	Yes	91	PC-47	EP-44		2/91 = 2.2% (only 42+43 are followed up= 85)	Median follow-up time was 55.0 months (4.0-105.0 months)		Ki67	<20%	17	74	TNBC	91	91
																													>20%	57	74
																												CK5/6, EGFR	Either positive	69	73
																													Both negative	4	73
SNIM	NWSB & AM	30	Predictive and prognostic value of EPIC1 in patients with breast cancer receiving neoadjuvant chemotherapy	Xu Y et al., 2020	Therapeutic Advances in Medical Oncology	China	04/14 - 10/18		Two clinical trials	Analytical [Observational (Restrospective observational study from clinical trials data)]	Breast cancer patients	1. Patients receiving neoadjuvant chemotherapy with adequate and qualified tissue samples for the detection of EPIC1 expression	Not reported	Neoadjuvant only (n=1)	Neoadjuvant: taxane+platinum, paclitaxel and cisplatin (CT) ± ET for Her2+ or HR+ patients (CT+TT)	Non-blinding	Not reported		Study group cohort only		111				No	median = 16.4 months		ER	Positive	66	111	Luminal-A like	6	111						EPIC1	Low		27	111
																													Negative	45	111	Luminal-B like	75	111							High		84	111
																												PR	Positive	72	111	Her2 positive (HER2E)	13	111
																													Negative	39	111	Basal like (TNBC)	17	111
																												Her2	Positive	46	111
																													Negative	65	111
																												Ki67	≥20%	102	111
																													<20%	9	111
AM	NWSB & SNIM	31	Pre-treatment hormonal receptor status and Ki67 index predict pathologic complete response to neoadjuvant trastuzumab/taxanes but not disease-free survival in HER2-positive breast cancer	Zhang GC et al., 2012	Med Oncol	China	2006 - 2011		Not reported	Analytical [Observational (cohort study)]	HER2-positive breast cancer patients	1. Stage II/III HER2-positive breast cancer patients; 2. Trastuzumab +NAT treated	1. Inflammatory breast cancer	Neoadjuvant (n=3)	1. Taxane + TT (CT+TT) x3	Non-blinding	Not reported		Study group cohort, pCR vs non-pCR	No	102	pCR - 45	non-pCR - 57		No	25.9 months		ER	-	52	102
																						TCH - 16	DH - 10	TH - 75				ER	+	50	102
																												PR	-	59	102
																												PR	+	43	102
																												HER2	-	0	102
																												HER2	+	102	102
																												HR	+	53	102
																												HR	-	49	102
NWSB	SNIM & AM	32	Analysis of Tau Protein Expression in Predicting Pathological Complete Response to Neoadjuvant Chemotherapy in Different Molecular Subtypes of Breast Cancer	Lei C et al., 2020	Journal of breast cancer	China	02/2009-12/2018		Unicenter	Analytical [Observational (Retrospective cohort study)]	468 with breast carcinoma	1) the patients underwent core-needle biopsy and were diagnosed with invasive breast carcinoma before neoadjuvant therapy; 2) the patients underwent surgery after receiving NACT and the final pathological results were available; and 3) the patients received P287neoadjuvant therapy and no treatment before neoadjuvant therapy (including chemotherapy, endocrine therapy, and radiotherapy)	1) patients with distant metastatic breast cancer and 2) patients with other tumors that were found before treatment.	Neoadjuvant (n=4)	1.taxane-containing regimen (CT) [taxane+platinum, TCb; taxane+cytotoxic, TC & TX] 2.non-taxane- and non-anthracycline-based (CT) 3.anthracycline (CT) [anthracycline+cytotoxic, FEC] 4. Taxane+anthracycline+cytotoxic, EC→T & TAC	Not reported	Not reported		Study group cohort only. But separated into 4	No	468	Taxane based-183	antracycline based-26	non-taxane- 5 non-antracycline-162	No	Median 3 years		Tau	Positive	280	468	Luminal HER2-negative	191	468
																													Negative	188	468	HER2-positive (HER2E)	193	468
																												ER	Negative	165	468	TNBC	84	468
																													Positive	303	468
																												PR	Negative	144	468
																													Positive	324	468
																												HER2	Negative	275	468
																													Positive	193	468
																												Ki67	Low	64	468
																													High	404	468
NWSB	SNIM & AM	33	Efficacy and safety of TE/TEC/intensive paclitaxel neoadjuvant chemotherapy for the treatment of breast cancer	Liu Y et al., 2019	Oncology letters	China	01/2012-04/2016		Unicenter	Analytical [Observational (Retrospective cohort study)]	326 patients diagnosed with breast cancer	1.newly diagnosed and no metastasis, evaluable unilate_x0002_ral primary tumor lesions 2. Patients received no chemotherapy, radiotherapy or endocrine therapy before treatment	1. undergone prior treatment, distant metastasis 2. Patients with severe cardiopulmonary dysfunction	neoadjuvant (n=3)	1.TE regimen: docetaxel + epirubicin (anthracycline-taxane (CT)) 2.TEC regimen: docetaxel + epirubicin cytoxan (antracyline-taxane-cytotoxic (CT)) 3. paclitaxel (taxane only (CT))	Not reported	Not reported		Study cohort group only. But separated into 3 due to different taxanes	no	326	TE regimen-115	TEC regimen-109	paclitaxel-102	No	Not reported		ER	+	152	326
																												ER	-	174	326
																												PR	+	141	326
																												PR	-	185	326
																												HER-2	+	154	326
																												HER-2	-	172	326
AM	NWSB & SNIM	34	Comparison of the efficacy and survival analysis of neoadjuvant chemotherapy for Her-2-positive breast cancer	Li S et al., 2018	Drug Design, Development and Therapy	China	10/2010 - 12/2014		Hospital-based (unicenter)	Analytical [Observational (cohort study)]	HER2 -postive breast cancer patients	1. Age 27 - 70 years; 2. All patients underwent a preoperative biopsy, breast ultrasound and mammography	1. Previous history of malignancy; 2. Patients had not received any special treatment including traditional Chinese medicine, hormonal treatment, radiotherapy, surgery, or other chemotherapy regimens. 3. Presence of distant metastasis	Neoadjuvant (n=4)	1. Taxane+Platinum+TT (CT+TT); 2. Taxane+Anthracycline + Cytotoxic (CT); 3. Cytotoxic + Anthracycline + Cytotoxic - Cytotoxic + Taxane (CT+CT); 4. 2xCytotoxic+Anthracycline → Taxane (CT)	Non-blinding	WHO Criteria		Study group cohort, 4 NAT regimens	No	139	TCH - 39	TEC - 35	XEC-XT - 33 FEC-T - 32	No	49 months		HR	+	88	139	Luminal B	79	139
																													-	51	139	HER2 Overexpression (HER2E)	60	139
																												ER+/PR+		51	139
																												ER+/PR-		23	139
																												ER-/PR+		14	139
																												ER-/PR-		51	139
NWSB	SNIM & AM	35	Neoadjuvant Pyrotinib plus Trastuzumab and Chemotherapy for Stage I–III HER2-Positive Breast Cancer: A Phase II Clinical Trial	Xuhong J et al., 2020	The oncologist	China	02/2019-04/2019		Unicenter	Analytical [Experimental (single-arm clinical lab trials)]	20 women with HER2 BC	Chinese women were those aged at least 18 years who had newly diagnosed clinical stage I–III breast cancer and histologically confirmed invasive HER2-positive breast cancer (immunochemistry 3+, or immunochemistry 2+ along with HER2 gene amplification confirmed by fluorescent in situ hybridization).	(a) they were pregnant or lactating or unwilling to take effective contraceptive measures throughout the trial; (b) they had serious heart, liver, kidney, or endocrine system dis_x0002_ease, associated with an expected survival time of the above diseases of less than 2 years; (c) they had other factors (e.g., inability to swallow, intestinal obstruction, influence on drug administration, and abso…	Neoadjuvant (n=1)	1. Anthracycline + cytotoxic + taxane +ET, EC*4 → TH*4 + pyrotinib (CT+TT)	Not reported	Miller-Payne grading system		Study group cohort only	No	20	P + EC-TH-20			Yes. 1/20, 5%	median duration of the treatment was 5.7 months (range: 5.3–6.1 months)		HR status	Positive	5	20	HER2 enriched (HER2E)	15	20
																													Negative	15	20
																												Ki67	≤20%	5	20
																													>20%	15	20
AM	NWSB & SNIM	36	Association between the HER2 protein expression level and the efficacy of neoadjuvant chemotherapy in HER2-positive breast cancer	Yan H et al., 2020	Cancer Management and Research	China	01/2014 - 11/2019		Hospital-based (unicenter)	Analytical [Observational (cohort study)]	Female patients with HER2-positive breast cancer	1. Ultrasound-guided core needle biopsy performed in patients with invasive breast cancer prior to chemotherapy; 2. Data on ER, PR, AR, HER2, Ki67, CK5/6 and EFGR available for HER2-positive breast cancer; 3. The cT stage determined by tumour size according to AJCC; 4. No history of radiotherapy, chemotherapy, endocrine therapy or other antitumour therapy; 5. No contraindications of chemotherapy …	1. Male patients; 2. HER2-negative or inflammatory breast cancer; 3. distant metastases detected via imaging exam; 4. surgery not conducted, resulting in failure to assess response in chemotherapy; 5. Incomplete medical records; 6. Patients with severe cardiopulmonary dysfunction; 7. Patients with other malignant tumours.	Neoadjuvant (n=3) followed by adjuvant	1. Taxane+platinum+TT (CT+CT); 2. Taxane+TT (CT+TT); 3. Anthracycline+cytotoxic (CT) - taxane+TT (CT+TT)	Non-blinding	Not reported		Study group cohort, pCR vs non-pCR	No	296	pCR - 110	non-pCR - 186		No	Not reported		HR	+	186	296
																												HR	-	110	296
																												AR	+	282	296
																												AR	-	14	296
																												Ki67	low	30	296
																												Ki67	high	266	296
																												CK5/6	+	35	296
																												CK5/6	-	261	296
																												EGFR	+	121	296
																												EGFR	-	175	296
AM	NWSB & SNIM	37	HER2 and response to anthracycline-based neoadjuvant chemotherapy in breast cancer	Yao L et al., 2011	Annals of Oncology	China	01/2000 - 01/2009		Hospital-based (unicenter)	Analytical [Observational (cohort study)]	Stage I-III invasive breast cancer	1. Stage I-III invasive breast cancer		Neoadjuvant (n=3) followed by adjuvant	1. Anthracycline + 2x Cytotoxic (CT) X3 (CTF, FEC, CAF)	Non-blinding	Not reported		Study group cohort, pCR vs non-pCR	No	538	pCR - 126	non-pCR - 402	Unknown - 10	No	28 months		ER	+	267	538
																												ER	-	244	538
																												ER	Unknown	27	538
																												PR	+	236	538
																												PR	-	273	538
																												PR	Unknown	29	538
																												HER2	+	117	538
																												HER2	-	378	538
																												HER2	Unknown	43	538
NWSB	SNIM & AM	38	Somatic alterations of TP53, ERBB2, PIK3CA and CCND1 are associated with chemosensitivity for breast cancers	Yang L et al., 2019	Cancer Science	China	01/2015-03/2017		Unicenter	Analytical [Observational (Cohort study)]	breast cancer patients	1.All patients were in clinical stages II or III and underwent a tumor core needle biopsy (CNB) under ultrasonographic guidance before NAC.	1.patients received neoadjuvant anti–HER2 targeted therapy or endocrine therapy before surgery	Neoadjuvant (n=1)	anthracycline_x0002_taxane-based (CT)	Not reported	Not reported		Study group cohort only	no	247	anthracycline_x0002_taxane-based NAC			No	No		HR	+	190	247	HR-HER2- (TN)	30	245	TP53	Nonsynonymous		152	247
																													-	55	247	HR-HER2+ (HER2-enriched)	25	245	PIK3CA	Nonsynonymous		109	247
																													Unknown	2	247	HR+HER2+ (Luminal HER2+)	43	245	MYC	Nonsynonymous		99	247
																												HER2	+	68	247	HR+HER2- (Luminal HER2-)	147	245		Gene amp		95	247
																													-	177	247				ERBB2	Nonsynonymous		76	247
																													Unknown	2	247					Gene amp		67	247
																												Ki67	≤20%	58	247				CCND1	Gene amp		37	247
																													>20%	187	247				RB pathway related genes	Total		62	247
																													Unknown	2	247					CCND1 and CDK4 amp		49	62
																																				RB1 mutant		11	62
																																			MAPK pathway related genes	Total		80	247
																																				FGFR1 amp		29	80
																																				FGFR1 mutant		3	80
																																			PI3K pathway related genes	Total		139	247
																																				PIK3CA mutant		103	139
																																				PIK3CA amp		6	139
SNIM	NWSB & AM	39	Neoadjuvant chemotherapy increases rates of breast-conserving surgery in early operable breast cancer	Man VC et al., 2017	Hong Kong Med J	Hong Kong	01/04 - 07/13		Hospital based (unicenter)	Analytical [Observational (cohort study)]	Breast cancer	1. Patients with breast cancer who underwent neoadjuvant CT followed by definitive breast surgery.	1. Patients who presented with distant metastases, 2. underwent neoadjuvant hormonal therapy, 3. had stage IV disease.	Neoadjuvant only (n=4)	1. athracycline-based (CT), 2. anthracycline+taxane based (CT), 3. taxane-based (CT), 4. cytotoxic-based (CT)	Non-blinding	Not reported		Study group cohort only, treatment was divided into 4 subgroups. Notably, 35 patients had additional herceptin but not categorised into which CT regime.	No	102	Anthracycline+taxane-based - 48	Taxane-based - 52	Anthracycline-based - 1; Cytotoxic-based - 1	No	10 years		ER	Positive	59	102	Luminal A	6	102
																													Negative	43	102	Luminal B	36	102
																												PR	Positive	47	102	TN	25	102
																													Negative	55	102	ER+ and Her2+	17	102
																												HER2	Positive	34	102	ER- and Her2+	17	102
																													Negative	68	102	Missing	1	102
NWSB	SNIM & AM	40	Predictive and prognostic value of PDL1 protein expression in breast cancer patients in neoadjuvant setting	Wu Z et al., 2019a	CANCER BIOLOGY & THERAPY	China	01/2013-11/2015		Multicenter	Analytical [Experimental (single-arm clinical lab trials)]	histologically confirmed locally advanced invasive breast cancer	1. Women aged ≥18years and ≤70 years. 2. At least on measurable disease according to the Response Evaluation Criteria in Solid Tumors (RECIST). 3. Histologically confirmed invasive breast cancer, tumor size ≥2 cm, T2-4 N0-2M0. 4. ER/PR/HER-2 and Ki-67 status detected on core biopsy. ER/PR positive is defined as >1% stained cells and HER2-positive is defined as immuno-histochemistry (IHC) 3+ or FI…	Unwilling or unable to use an acceptable method of contraception in 8 weeks (including 8 weeks) after final dose of test drug. Patient is pregnant or breast feeding Inflammatory breast cancer and metastatic breast cancer. Any evidence of sense or motor nerve disorders. Patients with medical conditions taht indicate intolerant to neoadjuvant therapy, including uncontrolled cardiovascular disease, …	neoadjuvant	Paclitaxel+Cisplatin ± Trastuzumab (Taxane+Platinum (CT ± TT)) *For HER2positive patients in SHPD001,trastuzumab was recommended concurrently *For HR+ ET was randomized together with chemothereapy according to menstrual status	Not reported	Not reported		Study group cohort only	Yes	94				no	median follow up time of 27 months		ER	+	70	94	Luminal	41	94
																													-	24	94	HER2E	39	94
																												PR	+	80	94	TNBC	14	94
																													-	14	94
																												HER2	+	39	94
																													-	55	94
																												Ki67	≤30	47	94
																													>30	47	94
																												PDL1	Positive	47	94
																													Negative	47	94
AM	NWSB & SNIM	41	Response and prognosis of taxanes and anthracyclines neoadjuvant chemotherapy in patients with triple-negative breast cancer	Wu J et al., 2011	J Cancer Res Clin Oncol	China	2000 - 2008		Hospital-based (unicenter)	Analytical [Observational (cohort study)]	Stage II-III locally advanced breast cancer	1. Received taxanes and anthracycline NAT; 2. Stage II-III invasive breast carcinoma	1. Received trastuzumab or bevacizumab	Neoadjuvant followed by adjuvant	1. Taxane + Anthracycline (CT)	Non-blinding	Not reported		Study group cohort, TNBC vs non-TNCBC, pCR vs non-pCR	No	249	TNBC - 54	nonTNBC - 195		No	48.8 months for TNBC, 47.6 months for non-TNBC						TN	54	249
																																Non-TN	195	249
SNIM	NWSB & AM	42	Predictive and prognostic value of ZEB1 protein expression in breast cancer patients with neoadjuvant chemotherapy	Wu Z et al, 2019b	Cancer Cell International	China	NCT02199418 (01/13 - 11/15); NCT02221999 (01/14-12/18)		Two separate Clinical Trials	Analytical [Experimental (clinical lab trials)]	Breast cancer patients	1. Breast cancer patients from two paclitaxel- and cisplatin-based neoadjuvant clinical trials. 2. Women aged ≥18 years old with histologically confirmed locally advanced invasive breast cancer.	Not reported	Neoadjuvant only (n=1)	Neoadjuvant: Taxane+platinum+ET, paclitaxel+cisplatin → trastuzumab (Her2+) (CT+TT)	Non-blinding	Not reported		Study group cohort only	No	75				No	2 - 4 years median 27.5 months		ER	Positive	57	75
																													Negative	18	75
																												PR	Positive	64	75
																													Negative	11	75
																												Ki67	>30%	39	75
																													≤30%	36	75
																												Her2	Positive	28	75
																													Negative	47	75
																												ZEB1	Negative	36	75
																													Positive	39	75
AM	NWSB & SNIM	43	Hypoxia-inducible factor 1-alpha expression correlates with response to neoadjuvant chemotherapy in women with breast cancer	Nie C et al., 2018	Medicine	China	01/2013 - 12/2014		Hospital-based (unicenter)	Analytical [Observational (cohort study)]	Stage II-III invasive breast cancer	1. Female; 2. Invasive breast cancer; 3. Clinical stage IIb to III; 4. Underwent neoadjuvant chemotherapy before mastectomy or breast-conserving surgery.	1. Stage IV; 2. Carcinoma In situ; 3. Received any treatment before NCT; 4. Bilateral breast cancer; 5. Inflammatory breast cancer; 6. Male breast cancer	Neoadjuvant (n=3)	1. Anthracycline-based (CT); 2. Anthracycline+Taxane - based (CT); 3. Taxane-based (CT)	Blinding	Not reported		Study group cohort, 3 NAT regimens, HIF-1aplha+ vs HIF-1alpha-ve	No	220	pCR - 41 HIF-1alpha+ve - 150	non pCR - 179 HIF-1aplha-ve - 70		No	30 months		ER	-	92	220	Luminal A	8	220
																						Anthracycline/taxane-based-169	Anthracycline based-37	Taxane based-14				ER	+	128	220	Luminal B	127	220
																												PR	-	101	220	HER2 E	50	220
																												PR	+	119	220	TN	35	220
																												HER2	-	131	220
																												HER2	+	89	220
																												HIF-1α	+	150	220
																												HIF-1α	-	70	220
																												HR	-	85	220
																												HR	+	135	220
																												Ki67	<14%	10	220
																												Ki67	≥14%	210	220
SNIM	NWSB & AM	44	A randomized and open-label phase II trial reports the efficacy of neoadjuvant lobaplatin in breast cancer	Wu X et al., 2018	Nature Communications	China	01/14 - 02/17		Clinical Trial	Analytical [Experimental (Randomised controlled trials)]	TNBC	(1) patients with operable, previously untreated, clinical stage I to III, ER- and PR-negative, HER2-negative, noninflammatory invasive breast cancer confirmed by biopsy; (2) patients aged at most 70 years with a Karnofsky score of at least 70 points; (3) patients with adequate hematologic, renal, and hepatic function, normal cardiopulmonary and cardiac function as assessed by echocardiography, a…	1. Patients with grade 2 or higher neuropathy. 2. Patients with contraindications for treatment with platinum, including uncontrolled thrombocytopenia or other malignant tumors.	Neoadjuvant (n=2) followed by adjuvant (same regime)	Neoadjuvant: 1. anthracycline+taxane, TE (CT). 2. anthracycline+taxane+platinum, TEL (CT).	Non-blinding	Not reported		Study and control	Yes	125	TEL - 62	TE - 63		No. TEL group: 1 stopped for toxicity. TE group: 2 stopped for PD, 1 refused treatment.	5 years						TNBC	125	125
NWSB	SNIM & AM	45	Efficacy of TCH/TEC neoadjuvant chemotherapy for the treatment of HER‑2‑overexpressing breast cancer	Chen W et al., 2015	Oncology letters	China	05/2009-10/2012		Hospital based (unicenter)	Analytical [Observational (cohort study)]	64 female HER‑2 overexpression BC	1. all diagnoses of breast cancer were established for the first time with HER-2 overexpression 2. Stage IIB - IIIB 3. Provided informed consent	1.presence of distant metastases prior to commencing chemotherapy 2.had undergone any treatment, such as chemotherapy, radiotherapy, traditional Chinese medicine or endocrine therapy	Neoadjuvant (n=2)	1. ET+ Platinum+Taxane ( CT+TT) 2. Anthracycline + Cytotoxic + Taxane (CT)	Non-blinding	Not reported		Study group cohort only. But separated into 2 due to TT	Yes	64	TCH-39	TEC-25		No	Not reported		HER2	Positive	64	64	HER2-enriched (HER2E)	16	64
																												ER+/PR+		23	64	Luminal B	48	64
																												ER+/PR-		13	64
																												ER-/PR+		12	64
																												ER-/PR-		16	64
AM	NWSB & SNIM	46	Non-anthracycline-containing docetaxel and cyclosphomide regimen is associated with sustained worse outcome compared with docetaxel, anthracycline and cyclosphomide in neoadjuvant treatment of triple negative and HER2-positive breast cancer patients: updated follow-up data from NATT study	Chen X et al., 2016	Chinese Journal of Cancer Research	China	05/2009 - 12/2011		Clinical trial (multicenter)	Analytical [Experimental (clinical lab trials)]	TN or HER2-positive breast cancer	1. Female patients with TNBC or HER2-positive breast cancer; 2. Stage IIB or III according to the American Joint Committee on Cancer (AJCC) staging system (v6).		Neoadjuvant (n=2)	1. Taxane+Cytotoxic (CT); 2. Taxane+ Anthracycline+ Cytotoxic(CT)	Non-blinding	Not reported		Study group cohort, separated into two different CT regimes	Yes	96	TC - 45	TAC - 51		No	53 months		ER	Negative	81	96	HR+/HER2+ (Luminal)	21	96
																													Positive	15	96	HR-/HER2+ (HER2E)	26	96
																												PR	Negative	82	96	TN	49	96
																													Positive	14	96
																												HER2	Negative	49	96
																													Positive	47	96
NWSB	SNIM & AM	47	RS7435335 located in the UGT2B7 gene may be a possible genetic marker for the clinical response and prognosis of breast cancer patients receiving neoadjuvant chemotherapy	Mou P et al., 2018	J Cell Biochem	China	01/2011-04/2013		Unicenter	Analytical [Observational (cohort study)]	190 patients with breast cancer	(1) all patients received hollow needle biopsy to obtain clear pathological diagnosis and immunohistochemistry results before NAC (2) patients with locally advanced breast cancer with the clinical stages of Ⅱb to Ⅲc (Union for International Cancer Control) before NAC (3) comprehensive examination indicated no severe organic diseases or distant metastases in the visceral organs before the treatmen…	(1) special breast cancer types such as, inflammatory breast cancer, medullary carcinoma, tubular carcinoma, mucoid carcinoma, and squamous carcinoma of the breast (2) patients with distant metastases and those who could not tolerate chemotherapy.	Neoadjuvant (n=1) followed by adjuvant	1.Taxane + Anthracycline + cytotoxic ± ET, EC-T + trastuzumab (CT+TT) 2.Endocrine therapy (adjuvant)+ endocrine therapy for HR patients (CT+ET)	Not reported	Miller-Payne		Study group cohort only.	No	190	taxane based- 190 Trastuzumab - 23 ER-positive (endocrine therapy) -105	No trastuzumab - 167 ER-neg (no endocrine therapy) - 85		No	median follow‐up duration was 44 months, 3 years		ER	Negative	85	190	Luminal A	20	190	rs7435335	GG		164	190
																													Positive	105	190	Luminal B	89	190		GA		26	190
																																ERBB2+ (HER2E)	34	190
																																Basal (TNBC)	47	190
NWSB	SNIM & AM	48	Efficacy of two-weekly nanoparticle albumin-bound paclitaxel as neoadjuvant chemotherapy for breast cancer	Xie F et al., 2019	Nanomedicine	China	08/2013-04/2018		Unicenter	Analytical [Observational (Retrospective cohort study)]	women with operable early invasive breast cancer	1.women with operable early invasive breast cancer confirmed by core needle biopsy, who received NAC of dose-dense epirubicin and cyclophosphamide followed by two-weekly nab-P or sb-P.	1. previous chemotherapy or target therapy for nonbreast cancer diseases; 2. distant metastatic lesions; 3. a serious concomitant illness, such as an infection, uncontrolled diabetes, malignant hypertension or a hemorrhagic disease; 4. peripheral neuropathy; 5. discontinued NAC; 6. aspartate transaminase, alanine transaminase or bilirubin levels at >1.5-times the upper normal limit; 7. a serum cr…	Neoadjuvant (n=2)	1. Anthracycline + Cytotoxic + Taxane ± ET, EC*4 → nab-P*4 or sb-P*4 (CT ± TT)	Not reported			Study group cohort only. But separated into 2	No	162	83 nab-P	79 sb-P		No	Not mentioned		ER and/or PR	Positive	102	162	Luminal A	20	162
																													Both negative	60	162	Luminal B (HER2-)	57	162
																												HER2	Positive	53	162	Luminal B (HER2+)	25	162
																													Negative	109	162	HER2-positive (HER2E)	28	162
																												Ki67	≤20%	28	162	Triple-negative	32	162
																													>20%	134	162
SNIM	NWSB & AM	49	TP53 mutations are associated with higher rates of pathologic complete response to anthracycline/cyclophosphamide-based neoadjuvant chemotherapy in operable primary breast cancer	Wang Y et al., 2016	International Journal of Cancer	China	05/04 - 05/11		Hospital based (unicenter)	Analytical [Observational (cohort study)]	Breast cancer	Not reported	Not reported	Neoadjuvant (n=2 major groups) followed by adjuvant for some of the patients	Neoadjuvant: 1. Anthracycline/cyclophosphamide-based: a. anthracycline+cytotoxic, CTF (CT), b. anthracycline+cytotoxic, FEC (CT), c. anthracycline+cytotoxic, CAF/AC (CT). 2. Taxane-based, Paclitaxel monotherapy (CT).	Non-blinding	Not reported		Study group cohort, divided into two subgroups based on treatment	No	351	Anthracycline+cytotoxic - 252	Taxane-based - 99		No	84 months median 64 months (anthracycline/cyto) and 61 months (paclitaxel)		ER	Negative	111	351	Luminal A	189	351	TP53	Wild type		207	351
																													Positive	238	351	Luminal B	56	351		Mutant		144	351
																													Unknown	2	351	TN	71	351
																												PR	Negative	149	351	Her2-enriched (HER2E)	33	351
																													Positive	194	351	Unknown	2	351
																													Unknown	8	351
																												HER2	Negative	261	351
																													Positive	89	351
																													Unknown	1	351
NWSB	SNIM & AM	50	Nuclear Gli1 expression is associated with pathological complete response and event-free survival in HER2-positive breast cancer treated with trastuzumab-based neoadjuvant therapy	Liu S et al., 2015	Tumor Biology	China	11/2008-05/2014		Unicenter	Analytical [Observational (cohort study)]	108 breast cancer	1.patients had to be female sex, between 18 and 70 years of age, histologically diagnosed with HER2-positive invasive breast cancer without distant metastasis, and treated with trastuzumab-based NAT for at least 4 cycles.		Neoadjuvant(n=2), followed by adjuvant	1. taxane + platinum + ET, (CT+TT) 2.Anthracycline/taxane-based (CT) *Adjuvant Trastuzumab (95)	Not reported	Not reported				108	Anthracycline/taxane-based-5	taxane_x0002_and carboplatin-containing regimen, and trastuzumab-103			median follow-up of 32 months (range 12–80).		HR	+	58	108
																													-	50	108
																												Ki67	<50	46	108
																													≥50	62	108
																												Nuclear Gli1 expresssion	High	43	108
																													Low	65	108
																												HER2	Positive	108	108
SNIM	NWSB & AM	51	Weekly paclitaxel and cisplatin as neoadjuvant chemotherapy with locally advanced breast cancer: a prospective, single arm, phase II study	Zhou L et al., 2017	Oncotarget	China	01/13 - 06/15		Hospital based (multicenter)	Mixture of: (1) Analytical [Observational (Prospective cohort study)]; and (2) Analytical [Experimental (single-arm clinical lab trials)]	Breast cancer	1. Between 18 and 70 years of age, 2. Had histologically confirmed and untreated large operable breast cancer (T size ≥2 cm and N0-2), 3. Had Eastern Cooperative Oncology Group (ECOG) performance status < 2, 4. Had adequate hematologic (granulocyte count ≥1.5×109/L, platelet count ≥100×109/L, hemoglobin level ≥90g/L) and hepatic (transaminases ≤1.5× the upper limit of normal [ULN], and bilirubin≤…	1. Pregnant, 2. Had metastatic breast cancer, or had documented history of medical conditions that indicate intolerance to neoadjuvant therapy (uncontrolled cardiovascular disease or severe infection), 3. Had a previous history of malignancy other than breast cancer or had received any prior radiation, chemotherapy, or hormonal therapy for their present breast cancer.	Neoadjuvant only (n=1)	Neoadjuvant taxane + platinum ± ET, Paclitaxel, Cisplatin, Trastuzumab (CT+TT)	Non-blinding	Not reported		Study group cohort only		132				Yes. 1/132, 0.8%	29 months 5 years		ER	Positive	85	131	Luminal A-like	8	131
																													Negative	46	131	Luminal B-like (HER2-)	53	131
																												PR	Positive	84	131	Luminal B-like (HER2+)	32	131
																													Negative	47	131	HER2-enriched (HER2E)	21	131
																												HER2	Positive	53	131	TN	17	131
																													Negative	78	131
SNIM	NWSB & AM	52	Association between the methylation status of PCDH17 and the efficacy of neoadjuvant chemotherapy in triple-negative breast cancer	Kong DD et al., 2020	Oncology Letters	China	01/16 - 06/19		Hospital based (multicenter)	Analytical [Observational (cohort study)]	Triple negative breast cancer	1. TNBC (stage IIB or III) diagnosed via ultrasound‑guided core needle biopsy (16G Bard biopsy needle) performed prior to chemotherapy and confirmed by two experienced independent pathologists (discordant interpretations were confirmed by a third pathologist), 2. Available paraffin specimens obtained from biopsy prior to NAC in which tissue DNA could be successfully extracted at concentrations >5…	1. Other subtypes of breast cancer or inflammatory breast cancer, 2. Distant metastases detected via ultrasound, computed tomography or bone scan, 3. Response to chemotherapy could not be assessed because surgery was not conducted, and 4. Incomplete medical record.	Neoadjuvant only (n=1)	Neoadjuvant anthracycline+taxane+cytotoxic (CT)	Non-blinding	Miller-Payne grading criteria		Study group cohort only		280				No	3 years		Ki67	Low	65	280	TN	280	280	PCDH17 methylation	Negative		52	280
																													High	215	280					Positive		228	280
SNIM	NWSB & AM	53	Concurrent neoadjuvant chemotherapy and estrogen deprivation in patients with Estrogen Receptor-positive, Human Epidermal Growth Factor Receptor 2-negative breast cancer (CBCSG-036): A randomized, controlled, multicenter trial	Yu KD et al., 2019	Cancer	China	05/13 - 02/17		Clinical Trial	Analytical [Experimental (Randomised controlled trials)]	ER+ and HER2-, operable or locally advanced breast carcinoma (AJCC stage IIB-IIIC)	1. Patients with stage IIB to stage IIIC, ER-positive, and HER2-negative disease; 2. No prior treatment with chemotherapy and endocrine therapy for invasive breast cancer; 3. An Eastern Cooperative Oncology Group performance status of 0 to 2; 4. A measurable and evaluable primary breast tumor that was pathologically confirmed as invasive ductal carcinoma; 5. Age 18 to 70 years; 6. Unilateral canc…	1. Being pregnant or breastfeeding, 2. Having distant metastasis, 3. Having another malignancy in addition to breast cancer except for nonmelanomatous skin cancer, 4. Having carcinoma in situ of the cervix or other cancers diagnosed within 5 years of study registration, 5. Having mental illness or other conditions affecting patient compliance, and 6. Having other serious diseases or medical condi…	Neoadjuvant only (n=2)	Neoadjuvant: 1. NCET + ET, Letrozole (CT+TT); and 2. NCT (CT). The NCT regimes for both groups are 1. anthracycline+cytotoxic+taxane: Epirubicin (E), Cyclophosphamide (C)*4- Docetaxel (T)*4; and 2. Fluorouracil (F) EC*3-T*3	Non-blinding	Miller-Payne grading system		Study (NCET) and control (NCT)	Yes	249	NCET - 125	NCT - 124		Yes. 2/249, 0.8%	Median = 26 months		ER+, HER2-		249	249
																												PR	Positive	216	249
																													Negative	33	249
																												Ki67	≤20%	114	249
																													>20%	135	249
AM	NWSB & SNIM	54	Value of breast cancer molecular subtypes and Ki67 expression for the prediction of efficacy and prognosis of neoadjuvant chemotherapy in a Chinese population	Wang J et al., 2016	Medicine	China	01/2009 - 01/2014		Hospital-based (unicenter)	Analytical [Observational (cohort study)]	Female breast cancer without metastasis	1. 23-73 years of age; 2. Clinical stage of II or III; 3. ECOG score of 0-1; 4.		Neoadjuvant (n=2) followed by adjuvant	1. Anthracycline + taxane -based x2	Non-blinding	Response Evaluation Criteria in Solid Tumours (RECIST) v1.1		Study group cohort, pCR vs non-pCR	No	240	Epirubicin + Paclitaxel - 160	Epirubicin + Docetaxel - 80		No	29 months		Ki67	≤14%	77	240	Luminal A	61	240
																													>14%	163	240	Luminal B HER2-	90	240
																												ER	-	82	240	Luminal B HER2+	37	240
																													+	158	240	HER2 E	31	240
																												PR	-	75	240	TN	21	240
																													+	165	240
																												HER2	-	168	240
																													+	72	240
SNIM	NWSB & AM	55	Assessment of the predictive role of pretreatment Ki-67 and Ki-67 changes in breast cancer patients receiving neoadjuvant chemotherapy according to the molecular classification: a retrospective study of 1010 patients.	Chen R et al., 2018	Breast Cancer Research and Treatment	China	01/2012 - 07/2017		Hospital based (unicenter)	Analytical [Observational (Retrospective cohort study)]	Breast cancer	1. Patients with primary BC, 2. Treated with both NAC and surgery, 3. Received ≥3 courses of treatment with TEC.	1. Bilateral BC, 2. Male BC, 3. History of contralateral BC.	Neoadjuvant only (n=2)	1. Anthracycline+Taxane+Cytotoxic (CT), 2. Anthracycline+Taxane+Cytotoxic+ET (CT+TT)	Non-blinding	Not reported		Study group cohort only, but separated into two treatment due to TT.	No	1010	TEC - 999	TEC + Trastuzumab - 11		No	Not reported, CT was organised for a median of 4 cycles (range 3-8 cycles) before operation.		ER	0	340	1010	Luminal (HR+/Her2-)	372	1010
																													0-10%	31	1010	Luminal/Her2 (HR+/Her2+)	170	1010
																													≥10%	639	1010	Her2-enriched (HER2E)	186	1010
																												PR	0	477	1010	TN	142	1010
																													0-10%	20	1010	Unknown	140	1010
																													≥10%	513	1010
																												Her2	Positive	356	1010
																													Negative	514	1010
																													Unknown	140	1010
																												Ki67	<14%	295	1010
																													≥14%	715	1010
AM	NWSB & SNIM	56	Neoadjuvant docetaxel with or without carboplatin plus dual HER2 blockade for HER2-positive breast cancer: a retrospective multi-centre Chinese study	Lv M et al., 2020	Gland Surgery	China	03/2019 - 06/2020		Hospital-based (multicenter)	Analytical [Observational (Retrospective cohort study)]	Locally advanced breast cancer who received NAT, HER2-positive	1. ECOG Score 0-1; 2. HER2-positive breast cancer; 3. Operable breast cancer (T1-3N1M0), locally advanced (T2-3N2-3M0), inflammatory 4. Complete treatment and follow-up data; 5. a baseline LVEF of >=55%		Neoadjuvant (n=2)	1. Taxane+platinum (CT) with 2xTT; 2. Taxane (CT) +2xTT	Non-blinding	Not reported		Study group cohort, 2 NAT regimens, pCR vs non-pCR	No	72	TCbHP -46	THP-26		No	8 months		ER	+	30	72
																												ER	-	42	72
																												PR	+	27	72
																												PR	-	45	72
																												HER2	2+	12	72
																												HER2	3+	60	72
																												Ki67	≥30%	60	72
																												Ki67	<30%	12	72
AM	NWSB & SNIM	57	Neoadjuvant chemotherapy and timing of sentinel lymph node biopsy in different molecular subtypes of breast cancer with clinically negative axilla	Bi Z et al., 2019	Breast Cancer	China	04/2008 - 04/2018		Hospital based (unicenter)	Analytical [Observational (cohort study)]	T1-4N0-3M0 invasive breast cancer	1. Female patients who had histology confirmed initial clinical T1-4N0-3M0 invasive breast cancer	1. Distant metastases prior to surgery; or 2. Did not have surgery at the hospital (center).	Neoadjuvant only (n =2)	1. Taxane+Anthracycline (CT), 2. Taxane+Anthracycline+ET (CT+TT)	Non-blinding	Not reported		Study group cohort, separated into two treatment due to TT.	No	592	Trastuzumab - 99/210 of HER2+	Without trastuzumab - 493/592 overall		No	Not reported						HR+/HER2-	274	592
																																HER2+ (HER2E)	210	592
																																TN	108	592
SNIM	NWSB & AM	58	Elevated expression of MTDH predicts better prognosis of locally advanced HER-2 positive breast cancer patients receiving neoadjuvant chemotherapy plus trastuzumab	Wang X et al., 2019	Medicine	China	01/11 - 07/17		Hospital based (multicenter)	Analytical [Observational (cohort study)]	Locally advanced HER-2 positive breast cancer	1. locally advanced HER-2 positive breast cancer who were treated with trastuzumab plus neoadjuvant chemotherapy.	Not reported	Neoadjuvant only (n=2)	Neoadjuvant paclitaxel-based: 1. Platinum+taxane+ET, TCH (CT+TT). 2. Anthracycline+taxane+ET, AC-TH (CT+TT)	Non-blinding	Miller-Payne grading		Study group cohort only, divided into two groups based on treatment	No	144	AC-TH - 68	TCH - 76		No	94 months		MTDH	Positive	65	144
																													Negative	79	144
																												ER	Positive	61	144
																													Negative	83	144
																												PR	Positive	69	144
																													Negative	75	144
																												Ki67	≤14%	38	144
																													>14%	106	144
NWSB	SNIM & AM	59	Clinical significance of Smac and survivin expression in breast cancer patients treated with anthracycline‑based neoadjuvant chemotherapy	Zhao YC et al., 2014	MOLECULAR MEDICINE REPORTS	China	12/2005-12/2009		Unicenter	Analytical [Observational (cohort study)]	locally advanced primary breast cancer	1. No further adjuvant chemotherapy was allowed in the patients included in the present study; and 2. no patient received neoadjuvant or adjuvant trastuzumab.		Neoadjuvant (n=1), All the estrogen/progesterone receptor (ER/PR)-positive cases received adjuvant hormonal treatment	1. anthracycline + cytotoxic, FEC (CT)		Not reported		Study group cohort only	No	98				No	followed up for 10-68 months (median, 57 months)		ER	+	56	98
																													-	42	98
																												PR	+	35	98
																													-	63	98
																												HER2	+	42	98
																													-	56	98
																												Smac	High	40	98
																													Low	58	98
																												Survivin	High	52	98
																													Low	46	98
SNIM	NWSB & AM	60	Phase II trial of weekly nab-paclitaxel and carboplatin treatment with or without trastuzumab as nonanthracycline neoadjuvant chemotherapy for locally advanced breast cancer	Huang L et al, 2015a	International Journal of Nanomedicine	China	09/10 - 07/13		Clinical trial (unicenter)	Analytical [Experimental (matched randomised controlled trials)]	Breast cancer	1. Women aged 18–70 years with histologically proven, core-biopsied, invasive (except inflammatory) breast cancer who were scheduled to receive preoperative chemotherapy, 2. Have clinical stage II or III breast cancer with a clinical or radiographically measurable residual tumor after core biopsy. 3. Assessable tumor in the breast without evidence of distant metastasis, 4. Eastern Cooperative Onc…	1. Had concurrent uncontrolled underlying disease, 2. Distant metastases, 3. Inadequate bone marrow or renal function, 4. Impaired liver function, 5. Impaired cardiac function, or 6. Known serious allergy to any of the study drugs.	Neoadjuvant (n=2) followed by adjuvant	Neoadjuvant: both taxane+platinum (CT) ± Trastuzumab (ET)	Non-blinding	Not reported		Study (nab-paclitaxel) and control (paclitaxel)	No	120	Nab-paclitaxel - 30	Paclitaxel - 90		No	35 months		ER	Positive	80	120
																													Negative	40	120
																												PR	Positive	69	120
																													Negative	51	120
																												HER2	Positive	68	120
																													Negative	52	120
																												Ki67	≥14%	108	120
																													<14%	12	120
																												ET	Yes	64	120
																													No	56	120
NWSB	SNIM & AM	61	Unfavorable Pathological Complete Response Rate of Neoadjuvant Chemotherapy Epirubicin plus Taxanes for Locally Advanced Triple-negative Breast Cancer	Yin Y et al., 2013	J Huazhong Univ Sci Technol［Med Sci］	China	04/2006-12/2011		Unicenter	Analytical [Observational (Retrospective cohort study)]	patients with locally advanced TNBC	1.pathologically confirmed breast invasive carcinoma by core needle bi_x0002_opsy (CNB) before any treatment, ER/PR/Her-2 all expressed negatively by immunohistochemistry (IHC); clinical stage Ⅱ- ; measurable l Ⅲ esions; at least two cycles of preoperative chemotherapy; never exposing to chemotherapy or radiotherapy before; no other cancer-related history; available complete information on clinic…		neoadjuvant(n=1) followed by adjuvant	1. epirubicin plus paclitaxel or docetaxel (antracycline+taxane) (CT)	Not reported	Not reported		Study cohort group only	No	43	epribubicin plus paclitaxel-36	epribubicin plus doctaxel-7			median follow-up period of 34.0 months						TNBC	43	43
SNIM	NWSB & AM	62	Tau proteins expressions in advanced breast cancer and its significance in taxane-containing neoadjuvant chemotherapy	Li ZH et al., 2013	Med Oncol	China	04/07 - 10/10		Hospital based (unicenter)	Analytical [Observational (cohort study)]	Breast cancer	1. Female patients treated with taxane-containing neoadjuvant chemotherapy	1. Patients with systemic metastasis or deficient clinical data	Neoadjuvant only (n=1)	Neoadjuvant anthracycline+taxane+cytotoxic	Non-blinding	Miller-Payne score system		Study group cohort only		200				No	3 years		ER	Negative	76	200
																													Positive	124	200
																												PR	Negative	86	200
																													Positive	114	200
																												HER2	Negative	145	200
																													Positive	55	200
																												Ki67	<15%	82	200
																													≥15%	118	200
																												TP53	<10%	117	200
																													≥10%	83	200
																												Tau	Positive	88	200
																													Negative	112	200
AM	NWSB & SNIM	63	Lymphocyte-activation gene-3 expression and prognostic value in neoadjuvant-treated triple-negative breast cancer	Wang Y et al., 2018	Journal of Breast Cancer	China	01/2009 - 12/2012		Hospital-based (unicenter)	Analytical [Observational (cohort study)]	Invasive ductal carcinomas	1. TNBC with no treatment before diagnosis with complete clnicopathological and follow-up data.		Neoadjuvant followed by adjuvant	1. Anthracycline + taxane -based	Blinding	Not reported		Study group cohort, pre-NACT vs post-NACT	No	148	pre-NACT - 148	post-NACT - 114		No	66.5 months		LAG-3	High	33	148	TN	148	148
																												LAG-3	Low	115	148
																												PD-1	High	40	148
																												PD-1	Low	108	148
																												PD-L1	High	48	148
																												PD-L1	Low	100	148
																												CD8+ TILs	High	61	148
																												CD8+ TILs	Low	87	148
NWSB	SNIM & AM	64	Association of PIK3CA Mutation Status before and after Neoadjuvant Chemotherapy with Response to Chemotherapy in Women with Breast Cancer	Yuan H et al., 2015	American Association for Cancer Research	China	05/2004-05/2011		Unicenter	Analytical [Observational (cohort study)]	operable primary breast cancer patients (stages I–III)	1Fresh breast cancer tissues obtained from a 14-gauge core_x0002_needle biopsy prior to neoadjuvant chemotherapy were available for 774 operable primary breast cancer patients (stages I–III) who received neoadjuvant chemotherapy. 2. The patients' ages at diagnosis ranged from 25 to 73 years, with a median of 49 years		Neoadjuvant(n=4) followed by adjuvant 59.2% of the patients	1. Anthracycline + Cytotoxic (CT) 2. Anthracycline + taxane + cytotoxic (CT) 3.Taxane (CT) 4.Others (CT)	Not reported	Not reported		Study group cohort only. But separated into 4	No	729	Taxane based regimens-100	anthracycline -based regimens-256	Antracycline+taxane-317 Other regimens- 47	No	follow-up was 66 months (range, 5–113 months)		ER	Negative	245	729	Luminal	376	729	PIK3CA mutation status	wild type		523	729
																													Positive	481	729	HER2E	222	729	PIK3CA mutation status	Mutant		206	729
																													Unknown	3	729	TNBC	128	729
																												PR	Negative	323	729	Unknown	3	729
																													Positive	395	729
																													Unknown	11	729
																												HER2	Negative	505	729
																													Positive	222	729
																													Unknown	2	729
SNIM	NWSB & AM	65	Changing pattern of recurrences in patients with early HER2-positive breast cancer receiving neoadjuvant chemotherapy in the era of dual anti-HER2 therapy.	Chiu JW et al., 2019	Postgrad Med J	Hong Kong	2005 - 2016		Hospital based (unicenter)	Analytical [Observational (cohort study)]	Her2-positive breast cancer	1. Patients with early Her2+ breast cancer who received NAC, 2. Had Eastern Cooperative Oncology Group performance status 0 to 1, and 3. After NAC received curative surgery followed by standard adjuvant therapy.	Not reported	Neoadjuvant (n=3) followed by adjuvant	Neoadjuvant: 1. Chemo, CT (anthracycline±taxane or taxane), 2&3. Chemo-H and Chemo-DH, CT+TT (anthracycline+ET±taxane or taxane). Adjuvant: Standard treament (not reported in details) + ET for 1 year.	Not reported. Statement provided in the article cannot be used to derive blinding conclusion.	US FDA guideline		Study and control	No	221	Chemo - 41	Chemo-H - 138	Chemo-DH - 43	No	Median = 9.2 years (Chemo), 4.6 years (Chemo-H), 2.1 years (Chemo-DH)		ER/PR	Positive	119	226
																												Her2	Positive	226	226
SNIM	NWSB & AM	66	Evaluating the response of neoadjuvant chemotherapy for treatment of breast cancer: are tumor biomarkers and dynamic contrast enhanced MR images useful predictive tools?	Zhang Z et al., 2014	Journal of Thoracic Disease	China	12/09 - 01/13		Hospital based (unicenter)	Analytical [Observational (cohort study)]	Breast cancer	(I) Operable female patients; (II) AJCC stage II (exclude T0N1M0 and T1N1M0) and AJCC stage III; (III) No adjuvant treatments (chemotherapy, endocrine therapy, radiology therapy, targeting therapy) before NAC.	(I) Pregnancy; (II) Patients who had a previous history of breast cancer; (III) AJCC stage IV patients.	Neoadjuvant only (n=1)	Neoadjuvant anthracycline+taxane+cytotoxic (CT): cyclophosphamide, epirubicin, paclitaxel (CET)	Non-blinding	the Japanese Breast Cancer Society (JBCS) version 2007		Study group cohort only		114				No	37 months		Ki-67	≥14%	58	88
																													<14%	30	88
																												Pgp	Positive	52	89
																													Negative	37	89
SNIM	NWSB & AM	67	Prognostic value of Ki67 expression in HR-negative breast cancer before and after neoadjuvant chemotherapy	Tan QX et al., 2014	Int J Clin Exp Pathol	China	01/04 - 12/11		Hospital based (unicenter)	Analytical [Observational (cohort study)]	HR-negative invasive breast cancer patients	1. HR-negative (non-luminal) (both ER and PgR IHC-negative) invasive breast cancer patients treated with anthracycline and/or taxane-based NAC.	1. had not completed all regimens	Neoadjuvant only (n=3)	Neoadjuvant: 1. FEC, anthracycline+cytotoxic (CT), 2. AC-T and TEC, anthracycline+cytotoxic+taxane (CT).	Non-blinding	Not reported		Study group cohort only, divided into three subtreatment	No	183	FEC - 90	TEC - 55	AC-T - 38	No	Median = 47 months		Her2 status	HR-Her2+	122	183	Her2-enriched	122	183
																													HR-Her2-	61	183	TN	61	183
																												Ki67	Low (<14%)	45	183
																													Intermediate (14-30%)	60	183
																													High (>30%)	78	183
																												Her2+ vs Ki67	Low (<14%)	14	122
																													Intermediate (14-30%)	36	122
																													High (>30%)	72	122
																												Her2- vs Ki67	Low (<14%)	31	61
																													Intermediate (14-30%)	24	61
																													High (>30%)	6	61
NWSB	SNIM & AM	68	Incidence of BRCA1 somatic mutations and response to neoadjuvant chemotherapy in Chinese women with triple-negative breast cancer	Li M et al., 2016	Gene	China	12/2003-09/2011		Unicenter	Analytical [Observational (cohort study)]	205 TNBC patients	(i) patients were patholog_x0002_ically diagnosed with invasive breast cancer with triple-negative phenotype regardless of family history of breast cancer or age; (ii) allthe patients were operable primary breast cancer (stage I–III), patients may receive neoadjuvant chemotherapy but no targeted therapy or radiotherapy were applied before operation; (iii) patients were negative for pathogenic BRC…		Neoadjuvant (n=3)	1. anthracycline/taxane regimen (CT) 2. taxane/carboplatin regimen (CT) 3.other regimens (?)	Not reported	not reported		Study group cohort only. But seperated into 3	No	112 (97 received treatment)	anthracycline/taxane regimen-67	taxane/carboplatin regimen-26	other regimens-4	No	Not reported						TNBC	205	205	BRCA1	c.134+2 T>G		1	205
																																				c.1162 A>T; p.R388X		1	205
																																				c.5511 G>C; p.W1837C		1	205
																																				c.3671_3672insTTCC; p.P1224fs		1	205
																																				c.191_212del22; p.C64fs		1	205
																																				c.286 G>A; p.D96N		1	205
																																				c.1664delA; p.N555fs		1	205
																																				c.4674_4675+17del; p.L1558fs		1	205
																																				c.22 G>T; p.V8F		1	205
																																				c.380 G>A; p.S127N		1	205
																																			BRCA1 deleterious somatic mutation	Carrier		8	205
																																				non-Carrier		197	205
NWSB	SNIM & AM	69	Identifying the role of PTPN12 expression in predicting the efficacy of capecitabine to neoadjuvant chemotherapy in breast cancer treatment	Wang YY et al., 2016	European Review for Medical and Pharmacological Sciences	China	09/2011-12/2014		Unicenter	Analytical [Observational (Retrospective cohort study)]	114 female prima_x0002_ry breast cancer patients	a) pathologically confirmation of infiltrative duc_x0002_tal carcinoma by core needle biopsy or incisional biopsy; b) no distant metastasis detected according to the MRI, CT or ultrasound before NACT; c) pa_x0002_tients have not received any previous chemotherapy, endocrine therapy, radiotherapy or target therapy; d)the status of ER, PR, HER2 and KI67 was known; e) paraffin-embedded biopsy tissue…		Neoadjuvant (n=3)	1.CEF (CT) Anthracycline+Cytotoxic 2.TEC (CT) Taxane+Anthracycline+Cytotoxic 3. CEX (CT) Anthracycline+Cytotoxic	Not reported	Not reported		Study group cohort only, separated into 3 sub-groups based on treatment	No	114	CEX - 42	TEC - 17	CEF - 55	No	Not reported		PTPN12	Low	58	114	Luminal A	8	114
																													High	56	114	Luminal B	60	114
																												ER	Negative	48	114	HER2 enriched	22	114
																													Positive	66	114	TNBC	24	114
																												PR	Negative	61	114
																													Positive	53	114
																												HER2	Negative	46	114
																													Positive	68	114
																												Ki67	<14%	21	114
																													≥14%	93	114
SNIM	NWSB & AM	70	Association between HER2 status and response to neoadjuvant anthracycline followed by paclitaxel plus carboplatin chemotherapy without trastuzumab in breast cancer	Yao L et al., 2015	Chinese Journal of Cancer Research	China	04/03 - 11/08		Hospital-based (unicenter)	Analytical [Observational (cohort study)]	Breast cancer	1. Operable breast cancer patients with stage I and III disease (T1-3, N0-2, M0).	Not reported	Neoajuvant only (n=1)	1. 2X Anthracyclines (Pirarubicin/ Epirubicin/ Doxorubicin) + cytotoxic (5-fluorouracil and cyclophosphamide), CTF/FEC/CAF → 4X Taxane (Paclitaxel) + platinum (Carboplatin) (CT)	Non-blinding	Not reported		Study group cohort only		372				No.	65 months		ER	Negative	118	372	TN	55	372
																													Positive	248	372
																													Unknown	6	372
																												PR	Negative	156	372
																													Positive	210	372
																													Unknown	6	372
																												HER2	Negative	275	372
																													Positive	91	372
																													Unknown	6	372
SNIM	NWSB & AM	71	The predictive and prognostic significance of pre- and post-treatment topoisomerase IIα in anthracycline-based neoadjuvant chemotherapy for local advanced breast cancer.	Chen S et al., 2013	EJSO the Journal of Cancer Surgery	China	1999 - 2005		Hospital based (unicenter)	Analytical [Observational (cohort study)]	Local advanced breast cancer (LABC)	1. Patients with local advanced breast cancer (LABC), which was confirmed by a core needle biopsy, who had undergone surgery following neoadjuvant chemotherapy	1. Patients who had undergone any treatment prior to NCT, 2. Metastatic disease before surgery, 3. Bilateral breast cancer, 4. Male breast cancer, 5. Inflammatory breast cancer	Neoadjuvant (n=2) followed by adjuvant (n=3)	Neoadjuvant: Both are Anthracycline+Cytotoxic (CT). Adjuvant anthracycline-based and/or taxane-based (CT).	Non-blinding	Not reported		Study group cohort only		283	Topo IIα - 99			No	Median = 66 months		HR	Negative	59	99
																													Positive	40	99
																												Her2	Negative	69	99
																													Positive	30	99
																												Topo IIα	Negative	34	99
																													Positive	65	99
																												Her2/Topo co-expression	Negative	74	99
																													Positive	25	99
AM	NWSB & SNIM	72	The value of 18F-FDG PET/CT imaging combined with pretherapeutic Ki67 for early prediction of pathologic response after neoadjuvant chemotherapy in locally advanced breast cancer	Luo J et al., 2016	Medicine	China	03/2012 - 08/2014		Hospital-based (unicenter)	Analytical [Observational (cohort study)]	Locally advanced breast cancer	1. Stage II or III treated with at least 4 cycles of NAC; 2. Age between 18-70 years; 3. Able to undergo PET-CT examination	1. Patients with inflammatory breast cancer, metastasis, previous breast cancer, other malignant tumour history, or severe cormobidity.	Neoadjuvant (n=2)	1. Taxane+platinum (CT) with or without TT	Blinded	Miller - Payne		Study group cohort, separated training set and validation set	No	301 +60 = 361	Training set 301	Validation set 60		No	Not reported						Luminal A	40	361
																																Luminal B	196	361
																																HER2 E	59	361
																																TN	66	361
SNIM	NWSB & AM	73	Tau expression correlated with breast cancer sensitivity to taxane-based neoadjuvant chemotherapy	Wang K et al., 2013	Tumor Biol	China	08/06 - 08/10		Hospital based (unicenter)	Analytical [Observational (cohort study)]	Invasive breast cancer	1. Invasive BC receiving neoadjuvant chemotherapy	Not reported	Neoadjuvant only (n=5)	Neoadjuvant taxane-based: 1. Platinum+taxane, TC (CT), 2. platinum+taxane+ET, TCH (CT+TT), 3. Platinum+taxane, TP (CT), 4. Taxane+cytotoxic, TX (CT), 5. taxane+ET, TH (CT+TT)	Non-blinding	Not reported		Study group cohort only, authors grouped the five treatments into two groups	No	113	TC/TCH - 41	TC/TP/TX - 72		No	48 months		ER	Negative	41	113
																													Positive	72	113
																												PR	Negative	57	113
																													Positive	56	113
																												Her2	Negative	70	113
																													Positive	43	113
																												Ki67	Low	66	113
																													High	47	113
																												Tau	Negative	85	113
																													Positive	28	113
AM	NWSB & SNIM	74	The efficacy of neoadjuvant chemotherapy for Her-2-positive locally advanced breast cancer and survival analysis	Zhang W et al., 2017	Analytical Cellular Pathology	China	11/2010 - 07/2016		Hospital-based (unicenter)	Analytical [Observational (cohort study)]	HER2-positive breast cancer patients	1. Invasive cancer pathologically; 2. HER-2+ subtype; 3. Clinical TNM Stage II-III AJCC; 4. Underwent at least 2 courses of NAC	1. Incomplete clinical data; 2. Distant metastasis; 3. Bilateral breast cancer; 4. Antitumour treatment before NAC; 5. History of organ transplantation or other major organ diseases before NAC	Neoadjuvant (n=4), followed by adjuvant	1. Taxane+ anthracycline + cytotoxic (CT); 2. Anthracycline+ cytotoxic - taxane+TT (CT+TT); 3. taxane +platinum + TT (CT+TT); 4. Taxane+Cytotoxic (CT)/ Cytotoxic+Platinum (CT)/ Cytotoxic+TT (CT+TT)	Non-blinding	Miller-Payne		Study group cohort, pCR vs non-pCR	No	119	pCR - 15	non-pCR - 104		Yes. 12/119, 10.1%	20.6 months		ER	-	60	119
																												ER	+	59	119
																												PR	-	77	119
																												PR	+	42	119
																												HER2	-	0	119
																												HER2	+	119	119
																												Ki67	≤30%	76	119
																												Ki67	>30%	43	119
NWSB	SNIM & AM	75	Progesterone receptor loss identifies luminal-type local advanced breast cancer with poor survival in patients who fail to achieve a pathological complete response to neoadjuvant chemotherapy	Chen S et al., 2015	Oncotarget	China	1991-2009		Hospital based (unicenter)	Analytical [Observational (cohort study)]	ER+ primary breast cancer	1. ER+ primary breast cancer, received NCT followed by surgery 2. Informed written consent obtained	1. Patients who had any treatment prior to NCT 2. metastatic disease before surgery, bilateral breast cancer, male breast cancer, and inflammatory breast cancer	Neoadjuvant (n=3)	1. anthracycline-based (CT) 2. taxane-based (CT) 3.anthracycline-taxane-based (CT)	Not reported	Miller-Payne (MP) grading system		Study group cohort only. But seperated into 3 due to different CT regimen	No	327	anthracycline-based regimen- 193	taxane_x0002_based regimen- 114	anthracycline and taxane-20	No	Not reported		PR	Negative	102	327	Luminal A	198	327
																													Positive	225	327	Luminal B (56 with HER-2+, 73 with HER-2-)	129	327
AM	NWSB & SNIM	76	ER, PgR, HER-2, Ki-67, topoisomerase II𝛼, and nm23-H1 proteins expression as predictors of pathological complete response to neoadjuvant chemotherapy for locally advanced breast cancer	Li XR et al., 2011a	Medical Oncology	China	03/2006 - 03/2009		Not reported	Analytical [Observational (cohort study)]	Patients with locally advanced breast cancer (LABC)	1. LABC stage III received NAT docetaxel & epirubicin	1. Patients with a primary inflammatory carcinoma or metastatic diseases	Neoadjuvant (n=1) followed by adjuvant	1. Taxane + Anthracycline (CT)	Non-blinding	Kuerer et al., 1999 criteria		Study group cohort, separated into pCR vs non-pCR	No	112	pCR - 68	non-pCR - 44		No	Not reported		HR	Both -ve	48	112
																												HR	Others	64	112
																												HER2	-	62	112
																												HER2	+	50	112
																												Ki67	-	45	112
																												Ki67	+	67	112
																												Topo-II	-	53	112
																													+	59	112
																												nm23-H1	-	60	112
																													+	52	112
NWSB	SNIM & AM	77	Association of T-cadherin levels with the response to neoadjuvant chemotherapy in locally advanced breast cancer	Kong D et al,. 2017	Oncotarget	China	01/2013-12/2014		Unicenter	Analytical [Observational (cohort study)]	136 breast cancer patients	1) diagnosis of locally advanced breast cancer (Stage III) confirmed by ultrasound-guided core needle biopsy and imaging 2) available tissue samples from before (biopsy) and after (surgery) NC; 3) no contraindication to chemotherapy and received NC 4) no prior history of chemotherapy, radiotherapy, endocrine therapy, or molecular targeting therapy before chemotherapy.	1) inflammatory breast cancer or complicated with inflammatory breast cancer 2) distant metastases according to ultrasound, computed tomography (CT), or bone scan 3) did not undergo surgery 4) incomplete medical record. After biopsy	Neoadjuvant (n=1)	1.Taxane+ Antracycline + Cytotoxic (CT)	Not reported	Not reported		Study group cohort only.	No	136	136 patients- .docetaxel + epirubicin + cyclophosphamide			No	Not reported		ER	+	92	136
																													-	44	136
																												PR	+	91	136
																													-	45	136
																												HER2	+	36	136
																													-	100	136
																												Ki-67	+	110	136
																													-	26	136
																												T-cadherin	+	94	136
																													-	42	136
NWSB	SNIM & AM	78	CK5/6, EGFR, Ki-67, cyclin D1, and nm23-H1 protein expressions as predictors of pathological complete response to neoadjuvant chemotherapy in triple-negative breast cancer patients	Li XR et al, 2011b	Med Oncol	China	03/2006-2009		Not reported	Analytical [Observational (cohort study)]	invasive breast cancer patients from 20 to 70 years old, T2-4a, any N stage, HER2-neg_x0002_ative breast cancer	1. invasive breast cancer patients from 20 to 70 years old, T2-4a, any N stage, HER2-neg_x0002_ative breast cancer (fluorescence in situ hybridisation [FISH] or chromogenic in situ hybridization [CISH] neg_x0002_ative, or immunohistochemistry [IHC] 0 or 1?, or IHC 2? confirmed by negative FISH/CISH), hormone receptor (ER and PgR) negative, no evidence of distant metastases or secondary carcinoma,…	1. Primary inflammatory carcinoma or metastatic diseases in breast	Neoadjuvant (n=1)	docetaxel and epirubicin (CT) Taxane+Anthracycline	Not reported	Kuerer et al. criteria		Study cohort group only	No	41	docetaxel and epirubicin-41			No	Not mentioned		HER2	IHC 0 (-)	20	41	TNBC	41	41
																													IHC 1+	9	41	Basal-like (Negative)	11	41
																													IHC 2+, FISH or CISH-	12	41	Basal-like (Positive)	30	41
																												CK 5/6	Positive	18	41
																													Negative	23	41
																												EGFR	Positive	22	41
																													Negative	19	41
																												Ki-67	High	27	41
																													Low	14	41
																												Cyclin D1	Positive	24	41
																													Negative	17	41
																												nm23-H1	Positive	26	41
																													Negative	15	41
SNIM	NWSB & AM	79	Clinical significance of androgen receptor expression in triple negative breast cancer - an immunohistochemistry study	Liu YX et al., 2018	Oncology Letters	China	07/11 - 07/14		Hospital based (unicenter)	Analytical [Observational (cohort study)]	Primary TNBC patients	1. Pathological features, 2. Therapeutic approaches, 3. Metastatic status, and 4. Availability of a complete medical record, which included age, menstrual status, body mass index (BMI), relevant family history, tumor grade and size, lymph node involvement, clinical stage, Ki‑67 expression, and clinical follow‑up information.	1. HER-2 positive patients	Neoadjuvant only (n=1)	Neoadjuvant: taxane + anthracycline/cytotoxic	Non-blinding	Not reported		Study group cohort only, only patients treated with neoadjuvant have details on pCR data. Therefore, only this subgroup are focused for data extraction	No	188	Received neoadjuvant therapy - 102	No details of treatment - 86		No	4 years		Ki67	<14%	43	188	TNBC	188	188
																													≥14%	145	188
																												AR	Positive	41	188
																													Negative	147	188
																												Ki67 <14% vs AR	Positive	10	43
																													Negative	33	43
																												Ki67 ≥14% vs AR	Positive	31	145
																													Negative	114	145
AM	NWSB & SNIM	80	Predictive value of BRCA1/2 mRNA expression for response to neoadjuvant chemotherapy in BRCA-negative breast cancers	Xu Y et al., 2018	Cancer Science	China	05/2004 - 01/2011		Hospital-based (unicenter)	Analytical [Observational (cohort study)]	Operable primary breast cancer	1. Stage I-III breast cancer who received NAC	1. Unavailable or insufficient tumour tissue for BRCA1/2 assessment, poor RNA quality or bad results for qRT-PCR; 2. Carried BRCA1/2 germline mutations	Neoadjuvant (n=3) followed by adjuvant	1. Anthracycline-based (CT); 2. Taxane-based (CT); 3. Other regimen	Non-blinding	Not reported		Study group cohort, 3 different NAT regimens; pCR vs non-pCR	No	674	Anthracyline - 531	Taxane - 129	Others - 14	No	66 months		ER	+	442	674	TN	123	674						BRCA1	Low		225	674
																												ER	-	230	674	non-TN	551	674							Intermediate		225	674
																												ER	Unknown	2	674										High		224	674
																												PR	+	365	674									BRCA2	Low		224	674
																												PR	-	299	674										Intermediate		225	674
																												PR	Unknown	10	674										High		225	674
																												HER2	+	208	674
																												HER2	-	465	674
																												HER2	Unknown	1	674
AM	NWSB & SNIM	81	Efficacy of neo-adjuvant chemotherapy with TEC regimen on breast cancer	Gu X et al., 2015	Cancer Chemotherapy Pharmacology	China	01/2010 - 12/2012		Hospital-based (unicenter)	Analytical [Observational (cohort study)]	Women with histologically confirmed breast cancer	1. Pathologically confirmed breast invasive carcinoma by core needle biops; 2. Available complete information on clinical and pathological reponses	1. Presence of systemic disease - chest computed tomography scan, blood chemistry, abdominal ultrasound and bone and computed tomography scans; 2. Previous treatments of chemotherapy or radiotherapy; 3. Other malignancies history	Neoadjuvant (n=1)	1. Taxane + Anthracycline + Cytotoxic (CT)	Non-blinding	Response Evaluation Criteria in Solid Tumours (RECIST)		Study group cohort, separated into responses (cCR+cPR) vs non-responses (SD+PD)	No	118	Responses - 80	Non-responses - 38		No	No		ER	+	54	118	Luminal A	43	118
																												ER	-	64	118	Luminal B	21	118
																												PR	+	55	118	HER2E	17	118
																												PR	-	63	118	TN	37	118
																												HER2	+	35	118
																												HER2	-	83	118
NWSB	SNIM & AM	82	Clinical study of the relationship between c-synuclein and the response of neoadjuvant chemotherapy in breast cancer	Wan F et al., 2013	Journal of International Medical Research	China	11/2006-09/2010		Unicenter	Analytical [Observational (cohort study)]	female patients with locally advanced breast carcinoma	1.Patients who had not received any antic_x0002_ancer therapy (including chemotherapy, radiotherapy, endocrine therapy or surgery) at the time of diagnosis and data collection, who had no cancer other than breast cancer and who had a Kanofsky score >80 points 2. LABC Stage IIA-IIIC		Neoadjuvant (n=2)	1. FEC (Cytotoxic, antracycline (CT)) 2. TEC (Taxane, antracycline, cytotoxic (CT))	Not reported	Not reported		Study group cohort only. Seperated into 2	No	154	93 cases received FEC,	61 received TEC		no	not reported		ER	+	76	154
																												ER	-	78	154
																												HER2	high	49	154
																													low	105	154
																												PR	+	65	154
																													-	89	154
																												γ-synuclein status	Low	74	154
																													High	80	154
																												p53	Negative	97	154
																													Positive	57	154
AM	NWSB & SNIM	83	PPAR signaling pathway may be an important predictor of breast cancer response to neoadjuvant chemotherapy	Chen YZ et al., 2012	Cancer Chemotherapy and Pharmacology	China	12/2007 - 07/2008		Hospital based (unicenter)	Analytical [Observational (cohort study)]	Newly diagnosed breast cancer	1. Stage II or III female patients; 2. Tumour size >=3 cm; 3.Normal laboratory parameters; 4. ECOG performance status <=1	1. Presence of systemic disease - bilateral mammogram, bilateral magnetic resonance imaging, chest computed tomography scan, abdominal ultrasound and bone scintigraphy; 2. Patients with sensorial neurotoxicity greater than grade 1 based on NCI-CTC v3.0.	Neoadjuvant (n=1) followed by adjuvant	1. Dexamethasone+ cimetidine+ promethazine followed by paclitaxel+carboplatin (taxane+platinum) (CT)	Non-blinding	Not reported		Study group cohort, separated into pCR vs non-pCR	No	55	pCR - 6	Non-pCR - 25		Yes. 24/55, 43.6% (24 insufficient RNA yield+failed QC)	Not reported		ER	+	19	31									PPAR pathway (PLTP)	pCR- Over expressed	P=0.02		30
																												ER	-	12	31									PPAR pathway (LPL, SORBS1, SCD5)	pCR- Under expressed	P=0.009; 0.001; 0.007
																												PR	+	16	31									PPAR pathway (MMP1, CSTA)	pCR - Over expressed	NS P=0.2; 0.06 NS
																												PR	-	15	31									Inflammatory genes (e.g. C1QA, CCL18, S100A8 and PTGER3)	pCR- Over expressed
																												HER2	+	6	31									ER related genes (e.g. ER, TFF1, TFF3 and GATA3)	pCR- Under expressed
																												HER2	-	25	31									Signal tranduction genes (TOB1, SORBS1, ERBB4 and ERBB3)	pCR- under expressed
NWSB	SNIM & AM	84	Overexpression of epithelial growth factor receptor (EGFR) predicts better response to neo-adjuvant chemotherapy in patients with triple-negative breast cancer	Tang Y et al., 2012	Journal of Translational Medicine	China	01/2004-12/2008		unicenter	Analytical [Observational (cohort study)]	198 consecutive patients with locally advanced breast cancer	1.locally advanced breast cancer, who received neo-adjuvant chemotherapy from January 2004 through December 2008		Neoadjuvant (n=3)	1.antracycline +cytotoxic, CEF (CT) 3xCytotoxic (CT) 2.cytotoxic, CMF (CT) 3.Taxane, TC (CT)	Not reported	Not reported		Study cohort group only. But separate into 3 groups	No	198	CEF-80	CMF-30	docetaxol and paclitaxol-88	No	median follow-up of 25 months (3 to 58 months)		EGFR	Positive	38	198	TNBC	40	198
																													Negative	160	198	non-TNBC	158	198
NWSB	SNIM & AM	85	Efficacy and safety analysis of trastuzumab and paclitaxel based regimen plus carboplatin or epirubicin as neoadjuvant therapy for clinical stage II-III, HER2-positive breast cancer patients: a phase 2, open-label, multicenter, randomized trial	Huang L et al, 2015b	Oncotarget	China	08/2011-05/2012		multicenter	Analytical [Experimental (Randomised controlled trials)]	100 stage II-III, HER2-positive breast cancer	1. Untreated patients with histologically confirmed stage II-III, HER2-positive breast cancer were considered eligible. 2.age between 18–70 years; infiltrating primary breast cancer with the longest clinical diameter of more than 3.0 cm; assessable tumor in the breast without evidence of distant metastasis measured by breast mammogram, magnetic resonance imaging, chest computed tomography scan, a…	1. Excluded criterias are in the protocol	Neoadjuvant (n=2)	1. Trastuzumab (TT), paclitaxel (Taxane (CT)) with carboplatin (Platinum (CT)) (CT+TT) 2.Trastuzumab (TT), paclitaxel (Taxane (CT)), epirubicin (Antracycline (CT)) (CT+TT)	Not reported	Miller & Payne grade		Study group cohort only.	Yes	100	46-PEC	41-PCH		13/100= 13%	Not reported		ER	+	45	97	HER2E	97	100	FCGR2A aa 131	AA (H/H)		36	77
																													-	52	97					AG/GG (H/R, R/R)		41	77
																												PR	+	36	97				FCGR3A aa 158	TT (F/F)		39
																													-	61	97					TG/GG (F/V, V/V)		38
																												Ki67	≥14%	79	93				PIK3CA	Wildtype		47	77
																													<14%	14	93					Mutated		30	77
																																			TP53	Wildtype		41	77
																																				Mutated		36	77
																																			PTEN	Loss		20	90
																																				Normal		70	90
AM	NWSB & SNIM	86	Clinical significance of quantitative HER2 gene amplification as related to its predictive value in breast cancer patients in neoadjuvant setting	Wu Z et al., 2018	OncoTargets and Therapy	China	01/2013 - 12/2016		Clinical Trial (multicenter)	Analytical [Experimental (single-arm clinical lab trials)]	Locally advanced breast cancer	1. Women aged >=18 years with locally advanced invasive breast cancer		Neoadjuvant	1. Taxane + Platinum (CT), followed by TT or ET	Non-blinding	Not reported		Study group cohort, pCR vs non-pCR	Yes	103	pCR - 22	non-pCR - 23		No	Not reported		ER	-	25	103
																												ER	+	78	103
																												PR	-	18	103
																												PR	+	85	103
																												HER2	-	58	103
																												HER2	+	45	103
																												Ki67	≤30%	44	103
																												Ki67	>30%	59	103
NWSB	SNIM & AM	87	Weekly paclitaxel plus carboplatin with or without trastuzumab as neoadjuvant chemotherapy for HER2-positive breast cancer: loss of HER2 amplification and its impact on response and prognosis	Wang RX et al., 2017	Breast Cancer Res Treat	China	2007-2016		Unicenter	Analytical [Experimental (single-arm clinical trials)]	549 consecutive HER2-positive patients	1. women with large operable (pri_x0002_mary invasive tumor[3 cm and N0-1) or locally advanced breast cancer, as confirmed by core needle biopsy, were enrolled in a clinical trial 2. Consecutive cases with human epidermal growth factor receptor 2 (HER2)-positive disease .	1.Bilateral breast cancer, male breast cancer, and inflammatory breast cancer 2.No metastasis	Neoadjuvant (n=2)	1. Taxane + Platinum, PC (paclitaxel+carboplatin) (CT) 2. Taxane + Platinum + ET, (paclitaxel+carboplatin+trastuzumab) (CT+TT)	Not reported	Miller–Payne		Study group cohort only. But seperated into 2 groups	No	549	PCH - 379	PC - 170		No	median follow-up time was 36 months		ER	+	228	549
																												ER	-	321	549
																												PR	+	225	549
																												PR	-	324	549
																												HER2	3+	470	549
																													2+ and FISH+	79	549
																												Ki67	<20%	37	549
																													20-50%	336	549
																													>50%	176	549
NWSB	SNIM & AM	88	Low Expression of Stathmin in Tumor PredictsHigh Response to Neoadjuvant Chemotherapy with Docetaxel-Containing Regimens in Locally Advanced Breast Cancer	Meng XL et al., 2012	GENETIC TESTING AND MOLECULAR BIOMARKERS	China	01/2006-07/2010		Unicenter	Analytical [Observational (cohort study)]	54 patients with histological confirmation of locally advanced breast cancer	1.histological confirmation of locally advanced breast cancer without prior systemic or local treatment 2. Absence of disseminated disease measured by bilateral mammogram, chest computed tomography scan, abdominal ultrasound and bone scan.		Neoadjuvant (n=3)	1. Antracycline+ taxane ± cytotoxic, TEC and TE (CT), 2. Taxane + cytotoxic, TC (CT)	Not reported	Miller-Payne		study group cohort only	No	54	docetaxel, epirubicin, cyclophosphamide Taxane-based NACT - 54			no	Not reported		ER	Negative	22	54	Luminal-like (HR+)	33	54						Stathmin expression	First tercile		18	54
																													Positive	32	54	ERBB2+ (HR-HER2+)	6	54							Second tercile		18	54
																												PR	Negative	29	54	Basal (HR-HER2-)	15	54							Third tercile		18	54
																													Positive	25	54
																												HER2	Negative	41	54
																													Positive	13	54
																												p53	Negative	21	50
																													Positive	29	50
AM	NWSB & SNIM	89	Weekly paclitaxel plus carboplatin is an effective nonanthracycline -containing regimen as nonadjuvant chemotherapy for breast cancer	Chen XS et al, 2010a	Annals of Oncology	China	12/2007 - 12/2008		Phase II /hospital based (unicenter)	Analytical [Observational (cohort study)]	Patients with histological confirmation or locally advanced breast cancer	1. Largely operable (T>=3 and N0-1); 2. Locally advanced without prior chemotherapy, radiotherapy, hormone therapy; 3. Females of at age from 18 to 70 years; 4. ECOG performance status <=1; 5. Adequate bone marrow, liver, renal	1. Presence of systemic disease - bilateral mammogram, bilateral magnetic resonance imaging, chest computed tomography scan, abdominal ultrasound and bone scintigraphy; 2. Patients with sensorial neurotoxicity greater than grade 1 based on NCI-CTC v3.0.	Neoadjuvant (n=1) followed by adjuvant	1. Dexamethasone+ cimetidine+ promethazine followed by paclitaxel+ carboplatin (taxane+platinum) (CT)	Non-blinding	Response Evaluation Criteria in Solid Tumours (RECIST)		Study group cohort only	No	108				No	Not reported		ER	Negative	46	108	Luminal A	60	108
																													Positive	62	108	Luminal B	9	108
																												PR	Negative	49	108	HER2E	15	108
																													Positive	59	108	TN	24	108
																												Her2	Negative	84	108
																													Positive	24	108
NWSB	SNIM & AM	90	Analysis of CK5/6 and EGFR and Its Effect on Prognosis of Triple Negative Breast Cancer	Wang Z et al., 2021	Frontiers in Oncology	China	06/2014-06/2018		Multicenter	Analytical [Observational (Retrospective cohort study)]	TNBC patients from clinical stages II to III	1) TNBCs both before and after chemotherapy were determined by IHC. This criterion includes some patients who could not undergo immunohistochemistry after pathological complete remission (pCR) but were diagnosed with triple-negative breast cancer before chemotherapy; 2) Cases of invasive ductal carcinoma confirmed by histology were selected; 3) All patients had radical mastectomy, modified radica…	1.. Patients that exhibited changes in ER, PR, Her-2 status due to chemotherapy as well as advanced (stage IV) patients for whom surgery is not possible are excluded from the study.	Neoadjuvant (n=1)	Combination of antracycline and taxane (CT)	Not reported	Not reported		Study group population only.	No	195	Combination of antracycline and taxane-195			No	The median follow-up time was 30 months (range, 13–64)		Ki67	<20%	7	195	TNBC	195	195
																													≥20%	188	195	non-basal-like breast cancer	20	195
																												p53	Negative	63	195	basal-like breast cancer	175	195
																													Positive	132	195
																												CK5/6	Negative	57	195
																													Positive	138	195
																												EGFR	Negative	25	195
																													Positive	170	195
AM	NWSB & SNIM	91	Retrospective analysis of 119 Chinese noninflammatory locally advanced breast cancer cases treated with intraveneous combination of vinorelbine and epirubicin as a neoadjuvant chemotherapy: a median follow-up of 63.4 months	Huang O et al., 2009	BMC Cancer	China	09/2001 - 05/2006		Hospital-based (unicenter)	Analytical [Observational (cohort study)]	Female with noninflammatory locally advanced breast cancer	1. Treated with three cycles of NAT with vinorelbine + epirubicin, without other local or systemic treatment before surgery; 2. 18-70 years of age; 3. Diagnosis with invasive breast cancer via 14 G core needle biopsy; 4. Adequate cardiac, renal and hepatic function and normal marrow reserves.	1. Presence of other malignant tumours or tumour history; 2. Presence of metastatic spread by chest X-ray and abdominal ultrasound before or after diagnosis	Neoadjuvant (n=1) followed by adjuvant	1. Cytotoxic + Anthracycline (CT)	Non-blinding	Not reported		Study group cohort, separated into pCR vs non-pCR	No	119	pCR - 22	non-pCR - 97		Yes. 4/119, 3.4%	63.4 months		Pre-ER	+	61	119
																													-	58	119
																												Pre-PR	+	59	119
																													-	60	119
																												Pre-HER2	+	33	119
																													-	86	119
																												Pre-Ki67	≤20%	74	119
																													>20%	45	119
																												Post-ER	+	27	109
																													-	82	109
																												Post-PR	+	25	109
																													-	84	109
																												Post-HER2	+	30	109
																													-	79	109
																												Post-Ki67	≤20%	93	109
																													>20%	16	109
																														*10 ptns no residual tumor
NWSB	SNIM & AM	92	A phase II trial of dose-dense (biweekly) paclitaxel plus carboplatin as neoadjuvant chemotherapy for operable breast cancer	Zhu T et al., 2015	Breast Cancer Res Treat	China	01/2012-02/2014		Not reported	Analytical [Experimental (single-arm clinical lab trials)]	110 patients with operable breast cancer	1. untreated, unilateral, histologi_x0002_cally confirmed, non-metastatic primary invasive breast cancer were enrolled in the study. Histologic diagnostic confirmation of the tumors was performed by core needle biopsy. Patients with clinical stage Ic–III breast cancer were eligible. The additional requirements included the following: age of 18–70 years, PS score of 0–1, no distant disease, no car…		Neoadjuvant (n=1)	1. Taxane + Platinum ± ET, carboplatin + paclitaxel ± Trastuzumab (CT ± TT)	Not reported	Not reported		Study cohort group only	No	110				No	Not reported		ER	Negative	28	110	luminal A	19	110
																													Positive	82	110	luminal B (HER2-)	40	110
																												PR	Negative	24	110	luminal B (HER2+)	24	110
																													Positive	86	110	HER2E	13	110
																												HER2	Negative	73	110	triple-negative	14	110
																													Positive	37	110
																												Ki67	Low	21	110
																													High	89	110
AM	NWSB & SNIM	93	TOP2A amplification n breast cancer is a predictive marker of anthracycline-based neoadjuvant chemotherapy efficacy	Wang J et al., 2012	Breast Cancer Research Treatment	China	2003 - 2008		Clinical Trial (unicenter)	Analytical [Experimental (randomised controlled trials)]	Breast cancer patients who received NAC	1. Received NAC		Neoadjuvant (n=2)	1. Anthracycline + Cytotoxic + Taxane (CT); 2. Anthracycline + Taxane (CT)	Non-blinding	Not reported		Study group cohort, pCR vs non-pCR	Yes	309	pCR - 14.3% 44	non-pCR -85.7% 265		No	38 months		HER2	+	80	309				TOP2A	amplification			32	61
																												HER2	-	229	309				TOP2A	Normal/deletion			29	61
SNIM	NWSB & AM	94	A phase II trial of Zoladex combined with CEF chemotherapy as neoadjuvant therapy in premenopausal women with hormone-respnsive, operable breast cancer	Zhang S et al., 2012	Med Oncol	China	04/07 - 04/09		Hospital based (unicenter)	Analytical [Experimental (single-arm clinical trials)]	Premenopausal women with breast cancer	1. Required to be on a reliable method of contraception; and 2. have a negative urine human chorionic gonadotropin (HCG) test at enrollment; 3. Had measurable disease as per the RECIST criteria and were suitable for CEF chemotherapy; 4. Tumor stage (TNM) was between T1–4bN0–3M0, and hormone receptor status was ER(+) and/or PR(+); 5. Patients had a Karnofsky performance status C70 and had a normal…	1. Presence of metastatic disease, inflammatory breast cancer, bilateral breast cancer, other malignant tumor (concurrent or previous within 3 years), 2. Pregnancy or lactation, 3. Hypersensitive to any drug in the CEF regimen or any ingredient in Zoladex, 4. Any severe systematic disease contraindicating chemotherapy, or treatment with a non-approved or experimental drug within 1 month.	Neoadjuvant only (n=1)	Neoadjuvant anthracycline + cytotoxic, + ET (CEF + Zoladex) (CT+TT)	Non-blinding	Not reported		Study group cohort only		119				No	2 years		ER+ PR+		109	119
																												ER+ PR-		8	119
																												ER- PR+		2	119
																												Her2	Negative	70	119
																													IHC 1+	15	119
																													IHC 2+ (FISH or CISH -)	8	119
																													IHC 2+ (FISH or CISH +)	20	119
																													IHC 3+	6	119
																												Ki67	Negative	70	119
																													Positive	49	119
AM	NWSB & SNIM	95	A microRNA expression signature in taxane-anthracycline-based neoadjuvant chemotherapy based	Zheng Y et al., 2015	Journal of Cancer	China			Hospital-based (unicenter)	Analytical [Observational (cohort study)]	Breast cancer patients	1. Received at least 4 cycles of NAC; 2. 23-65 years old		Neoadjuvant	1. Anthracycline-taxane-based	Non-blinding	Not reported		Study group cohort, pCR vs non-pCR	No	21	pCR - 10	non-pCR - 11		No	Not reported		ER	-	10	21	TN	2	21						miR-125b	Overexpressed in non-pCR	8.14		p=0.01
																												ER	+	11	21	Luminal A	5	21						miR-141	Overexpressed in non-pCR	18.96		p=0.016
																												PR	-	12	21	Luminal B	8	21
																												PR	+	9	21	Her2-enriched	6	21
																												HER2	-	7	21
																												HER2	+	14	21
NWSB	SNIM & AM	96	HER2 as a predictive factor for successful neoadjuvant anthracycline chemotherapy of locally advanced and early breast cancer	Wang J et al., 2014	Int J Biol Markers	China	01/2003-12/2008		Unicenter	Analytical [Observational (case-control study)]	309 patients with stage IIa-IIIc breast cancer			Neoadjuvant (n=2), followed by adjuvant postoperative IDD chemotherapy with paclitaxel (T) alone in the CE (IDD) group, accounting for (76/119)	1. Cytotoxic+anthracycline+taxane, CE-T (CT) 2. Anthracycline+taxane, TE (CT)	Not reported	Not reported		Study group cohort only. But seperated into 2 groupd	No	309	CE-119	TE-190		No	median follow-up of 60 months		ER(-) and PgR(-)	-	93	309	TNBC	47	309
																												ER(+) or PgR(+)	+	216	309	Non-TNBC	262	309
																												HER2 (3+)	+	80	309
																												HER2 (2+/1+) or (-)		229	309
SNIM	NWSB & AM	97	Peritumoral FOXP3+ regulatory T cell is sensitive to chemotherapy while intratumoral FOXP3+ regulatory T cell is prognostic predictor of breast cancer patients	Liu F et al., 2012	Breast Cancer Res Treat	China	01/04 - 04/07		Hospital based (unicenter)	Analytical [Observational (cohort study)]	Invasive breast cancer patients	Not reported	Not reported	Neoadjuvant (n=2) followed by adjuvant (n=2)	Neoadjuvant and adjuvant: 1. Anthracycline+cytotoxic (CT), 2. Anthracycline+cytotoxic+taxane (CT).	Not reported	Modified Miller and Payne's histological grading system		Study group cohort only, divided into two due additional treatment regime	No	132	Anthracycline+cytotoxic - 89	Anthracycline+cytotoxic+taxane - 43		No	Median = 62 months (18-73 months)		ER	Negative	53	132	Luminal A	33	132
																													Positive	79	132	Luminal B	19	132
																												PR	Negative	64	132	Luminal-HER2	30	132
																													Positive	68	132	HER2-enriched	22	132
																												HER2	Negative	80	132	Basal-like	28	132
																													Positive	52	132
AM	NWSB & SNIM	98	Association of HER-2 copy number and HER-2/CEP-17 ratio with neoadjuvant taxane-containing chemotherapy sensitivity in locally advance cancer	Yu KD et al., 2012	The Oncologist	China	01/2009 - 10/2010		Hospital-based (unicenter)	Analytical [Observational (cohort study)]	Locally advanced breast cancer	1. Tumour stage 3-4 or nodal stage 2-3; 2. Without prior chemotherapy, radiotherapy or hormone therapy; 3. Age of 18-70 years; 4. Absence of metastasis; 5. Adequate hematologic, renal and hepatic function; 6. Normal echocardiogram without severe cardiac arrythmia or heart failure; 7. Negative pregnancy	1. Previous malignancy history (exp for inactive nonmelanoma skin cancer and in situ carcinoma of the cervix); 2. sensorial neurotoxicity grade >=1; 3. Other cormobid conditions that would affect drug tolerance or impair compliance	Neoadjuvant (n=1)	1. Taxane + Platinum (CT)	Non-blinding	Miller-Payne		Study group cohort, pCR vs non-pCR	No	152	pCR - 37	non-pCR - 115		No	Not reported		ER	-	39	152
																												ER	+	113	152
																												PR	-	35	152
																												PR	+	117	152
																												HER2	-	107	152
																												HER2	+	45	152
																												HER2/CEP17	<2	105	152
																												HER2/CEP17	≥2	47	152
																												HER2 CN	<6	103	152
																												HER2 CN	≥6	49	152
																												Polysomy 17	No	113	152
																												Polysomy 17	Yes	39	152
AM	NWSB & SNIM	99	Prognostic value of using glucosylceramide synthase and cytochrome P450 family 1 subfamily A1 expression levels for patients with triple-negative breast cancer following neoadjuvant chemotherapy	Liu J et al., 2021	Experimental and Therapeutic Medicine	China	01/2012- 04/2014		Hospital-based (unicenter)	Analytical [Observational (cohort study)]	Female triple-negative breast cancer patients	1. Age >=18 years; 2. TNBC confirmed by IHC/FISH; 3. Underwent >=2 cycles of NACT and demonstrated operable breast cancer (stage IIA-IIIB); 4. All tumours deemed by CT scan to have measurable lesion; 5. ECOG score 0-2; 6. Normal blood test, and liver and kidney functions; 7. Life expectancy >6 months	1. Having previous therapy for breast cancer; 2. Patients having active malignancy; 3. Patients with active infection and serious concomitant diseases; 4. Pregnant or lactating.	Neoadjuvant (n=4)	1. 2xTaxane+Anthracycline (CT); 2. Anthracycline+Cytotoxic (CT); 3. Taxane+Cytotoxic (CT); 4. Anthracycline+Cytotoxic - Taxane (CT)	Non-blinding	Pathological TNM System		Study group cohort, separated into pCR vs non-pCR	No	80	pCR - 24	non-pCR - 56		No	68.8 months		Ki67	<14%	16	80	TN	80	80
																													≥14%	64	80
																												GCS	Positive	25	80
																													Negative	55	80
																												CYP1A1	Positive	19	80
																													Negative	61	80
AM	NWSB & SNIM	100	BRCAness is beneficial for indicating triple negative breast cancer patients resistant to taxane	Ishikawa T et al., 2016	European Journal of Surgical Oncology	Japan			Not reported	Analytical [Experimental (Randomised controlled trials)]	Triple negative breast cancer subjects from Kanagawa Breast Oncology Group KBOG1101 Study	1. Hormone-negative; 2. Age younger than 80 years; 3. ECOG performance status 0-1		Neoadjuvant (n=2)	1. Taxane+Cytotoxic (CT); 2. Taxane+2 cytotoxic+anthracycline (CT)	Non-blinding	Not reported		Study group cohort, separated into two different CT regimes (TC6 vs FEC-D)	Yes	66	TC6 - 33	TEC-D - 33		No	Not reported		HR	Negative	65	66	Basal (TN)	25	64
																													Positive	1	66	BRCAness (TN)	34	56
																																Stem-cell like (TN)	28	63
AM	NWSB & SNIM	101	Neoadjuvant chemotherapy with anthracycline-based regimen for BRCAness tumours in triple-negative breast cancer	Teraoka S et al., 2020	Journal of Surgical Research	Japan	10/2015 - 11/2018		Clinical Trial (multicenter)	Mixture of: (1) Analytical [Observational (cohort study)]; and (2) Analytical [Experimental (non-randomised controlled trials)]	TN breast cancer	1. Women diagnosed with ductal or lobular breast cancer; 2. Stage I to III; 3. Required NAC	1. Special subtypes	Neoadjuvant (n=2)	1. Anthracycline + 2xCytotoxic (CT); 2. Anthracycline + 2xCytotoxic + Taxane (CT)	Blinding	Not reported		Study group cohort, pCR vs non-pCR	No	30	pCR - 6	non-pCR -11		No	Not reported						TN	30	30
																																TN BRCAness	18	25
																																TN non-BRCAness	7	25
AM	NWSB & SNIM	102	The efficacy and safety of neoadjuvant chemotherapy +/-letrozole in postmenopausal women with locally advanced breast cancer: a randomised phase III clinical trial	Mohammadianpanah M et al., 2012	Breast Cancer Res Treat	Iran	11/2008 - 01/2011		Phase III clinical trial, center not reported	Analytical [Experimental (Randomised controlled trials)]	Newly diagnosed LABC T3-4,N2-3 post-menopausal breast cancer	1. Post-menopause aged 50-85 years old; 2. Measurable lesions by clinical palpation and ultrasound; 3. ECOG status 0-1; 4. Biopsy proven; 5. Normal kidner, liver, cardiovascular and bone marrow functions; 6. Post-menopause	1. Prior treatment for breast carcinoma; 2. Presence of distant metastasis; 3. Inability to receive letrozole or chemotherapy; 4. Presence of severe cardiovascular, liver, kidney disease; 5. Patients'refusal to participate in the trial or to sign consent form	Neoadjuvant (n=2)	1. 2xCytotoxic + Anthracycline (CT); 2. 2xCytotoxic + Anthracycline+ Aromase Inhibitor (CT+ET)	Non-blinding	Not reported		Study group cohort, 2 NAT regimens, pCR vs non-pCR	Yes	96	FAC+Letrozole - 47	FAC - 49		No	Not reported		ER	+	62	96
																												ER	-	33	96
																												ER	Unknown	1	96
																												PR	+	47	96
																												PR	-	48	96
																												PR	Unknown	1	96
																												HER2	+	18	96
																												HER2	-	43	96
																												HER2	Unknown	35	96
																												ER+/HER2-		26	96
																												ER+/HER2+		11	96
																												ER+/HER2Unk		25	96
End of data extraction

## Sheet: ST3.2.Event outcome of interest
Supplementary Table 3.2. Extraction of pCR data from the included studies in the systematic literature review and meta-analysis.
Data	Study ID	Event outcome of interest
Extraction		Pathological Complete Response (pCR)
done by		Note: Some studies divided pCR based on lymph node and breast. apCR: no residual cancer in ALNs. bpCR: no residual invasive cancer. tpCR: apCR + bpCR. If the study did not divide their pCR results, they are treated as tpCR.
(Initial)		variable	sub-variable	Event (apCR)	Total	Event (bpCR)	Total	Event (tpCR)	Total	Reported association
Note: Wafiqah (NWSB), Idayu (SNIM), Aklimah	Note: Use the number based on google sheet (Finalised Table 1)	Note: one variable per cell	Note: one sub per cell	Note: number of patients with apCR	Note: total patients analyse for the variable	Note: number of patients with bpCR	Note: total patients analyse for the variable	Note: number of patients with tpCR	Note: total patients analyse for the variable	Univariate/Multivariate (logistic) regression analysis	ꭓ²/Fisher's exact/Others
(AM). Data is checked by the name(s) listed in Tab 1.										Note: indicate the variables tested. Include both adjusted (aHR/aRR/aOR) and crude results (HR/RR/OR) when both are available. Often, it is indicated in the article. Write the reported association as follows: HR/RR/OR, (value of HR/RR/OR); 95% CI, (value of 95% CI); p-value (when available)	p-value
NWSB	1	Overall						28	225
		Molecular subtypes	Luminal					7	107		p=0.047
			HER2-enriched					12	65	HER2-enriched vs Luminal (all patients): aOR, 3.06; 95% CI, 1.07-8.72; p=0.037
			TNBC					9	53	TNBC vs Luminal (all patients): aOR, 3.10; 95% CI, 1.01-9.52; p=0.048
		Treatment regimen	Anthracycline (non taxane)					6	147		p<0.001
			Taxane (non-anthracycline)					19	64	Taxane (non-anthracycline)-containing vs Anthracycline (non-taxane)-containing (all patients): aOR, 9.83; 95% CI, 3.65-26.47; p<0.001
			Anthracycline + Taxane					3	14	Anthracycline + Taxane vs Anthracycline (non-taxane)-containing (all patients): aOR, 6.77; 95% CI, 1.43-31.97; p=0.016
		ER	Negative					17	106
			Positive					11	119
		PR	Negative					17	107
			Positive					11	118
		HER2	Negative					16	160
			Positive					12	65
SNIM	2	HR status and Her2 status	HR-/Her2+					7	20		p=0.204
			HR+/Her2+					11	20	HR-/Her2+ vs HR+/Her2+ (all Her2-targeted therapy patients): OR, 0.636; 95% CI, 0.180-2.251; p=0.483
		Ki67 status	<40%, +					12	19	Ki67 <40% vs ≥40% (all Her2-targeted therapy patients): OR, 3.500; 95% CI, 0.945-12.966; p=0.061	p=0.028
			≥40%, +					6	21	Ki67 <40% vs ≥40% (all Her2-targeted therapy patients): aOR, 6.007; 95% CI, 1.120-32.210; p=0.036
		Treatment regimens	TCH					10	18	TCHL vs TCH (all Her2-targeted therapy patients): OR, 0.467; 95% CI, 0.129-1.692; p=0.246	p=0.243
			TCHL					15	22
		TP53 mutations	Missense					4	17	TP53 missense vs wildtype (all Her2-targeted therapy patients): OR, 0.198; 95% CI, 0.049-0.801; p=0.023	p=0.019
			LOF mutations					12	17	TP53 LOF vs wildtype (all Her2-targeted therapy patients): OR, 6.800; 95% CI, 1.680-27.522; p=0.007	p=0.005
			Splice_acceptor					2	2	TP53 LOF vs wildtype (all Her2-targeted therapy patients): aOR, 7.086; 95% CI, 1.366-36.749; p=0.020
			Splice_donor					2	2
			Frameshift					4	7		p=0.770
			Nonsense (stop gain)					4	6		p=0.476
			Splice_region					1	1
			Indel					1	1
			Total					18	36		p=0.859
		CDK12	CN_amp					13	27		p=1.000
			Missense					0	1
			Frameshift_variant					0	1
			Total					13	29		p=1.000
		PIK3CA	Missense					6	21
			CN_amp					0	1
			Total					6	22	PIK3CA mutations vs wildtype (all Her2-targeted therapy patients): OR, 0.286; 95% CI, 0.077-1.058; p=0.061	p=0.013
		RARA	CN_amp					5	8		p=0.475
			Total					5	8		p=0.475
		SPOP	CN_amp					2	7		p=0.587
			Total					2	7		p=0.587
		CCND1	CN_amp					2	6		p=0.859
		Myc	CN_amp					3	5		p=1.000
			Fusion					0	1		p=1.000
			Total					3	6		p=1.000
		FGF19	CN_amp					2	6		p=0.859
		FGF3	CN_amp					2	6		p=0.859
		FGF4	CN_amp					2	6		p=0.859
		ROS1	CN_amp					5	5		p=0.049
			Splice_site					0	0		p=0.049
			Total					5	5	ROS1 mutations vs wildtype (all Her2-targeted therapy patients): OR, 8.077; 95% CI, 0.846-77.070; p=0.070	p=0.049
SNIM	4	Overall	No variable					43	89
		AR	Positive					7	29
			Negative					36	60	AR- vs AR+ (all patients): OR, 7.960; 95% CI, 2.492-25.427; p=0.001
		Ki67	Low					7	18
			High					36	71	High Ki67 vs Low Ki67 (all patients): OR, 9.212; 95% CI, 2.521-33.660; p=0.001
		Low Ki67 vs AR	Positive					5	7
			Negative					2	7
		High Ki67 vs AR	Positive					2	36
			Negative					34	36
SNIM	5	Overall - Treatment	Anthracycline+cytotoxic					7	46	ER+ vs ER- (all patients): OR, 0.500; p=0.156
										PR+ vs PR- (all patients): OR, 0.835; p=0.348
										Her2+ vs Her2- (all patients): OR, 0.046; p=0.221
										Ki67+ vs Ki67- (all patients): OR, 0.558; p=0.648
										p53+ vs p53- (all patients): OR, 0.483; p=0.350
		Bcl-2	Negative					6	23	Bcl-2- vs Bcl-2+ (all patients): OR, 0.012; p=0.048
			Positive					1	23
										BAX+ vs BAX- (all patients): OR, 0.252; p=0.078
NWSB	6	Overall	Anthracycline+cytotoxic					19	131
NWSB	7	Treatments	Pertuzumab					86	219	Pertuzumab vs Placebo (all patients): RR, 1.80; 95% CI, 1.22-2.66
			Placebo					24	110
		ER and PR (HR)	Both negative					57	156
			Either one or both positive					53	173
		HER2	2+					29	87
			3+					81	240
		HR- vs treatments	Pertuzumab					47	102
			Placebo					10	54
		ER and/or PR+ vs treatments	Pertuzumab					39	117
			Placebo					14	56
		HER2 2+ vs treatments	Pertuzumab					23	65
			Placebo					6	22
		HER2 3+ vs treatments	Pertuzumab					63	152
			Placebo					18	88
AM	8					pCR (ypT0is)		pCR (ypT0is ypN0)
		Difference in NAT regimens	Taxane-containing			108	528	95	553	Taxane containing vs Nontaxane containing (ypT0/is patients): aOR, 2.12; 95% CI, 1.16-3.87; p=0.150
			Non-taxane containing			30	208	25	269	Taxane containing vs nontaxane containing (ypT0/is ypN0 patients) aOR, 2.58; 95% CI, 1.37-4.87; p=0.008
			Unknown			1	12	1	13	Unknown vs non-taxane containing (ypT0/is patients): aOR 0.68; 95% CI, 0.07-6.99; p=0.150
										Unknown vs non-taxane containing (ypT0/is ypN0 patients): aOR, 0.97; 95% CI, 0.10-9.91; p=0.008
		Molecular Subtypes	Luminal A			12	222	9	239	Luminal B vs Luminal A (ypT0/is patients): aOR, 2.39; 95% CI, 0.82-7.00; p<0.001
			Luminal B			8	68	7	74	Luminal B vs Luminal A (ypT0/is ypN0 patients): aOR, 2.74; 95% CI, 0.87-8.69; p<0.001
			HER2 E			30	99	29	113	HER2E vs Luminal A (ypT0/is patients): aOR, 6.35; 95% CI, 2.72-14.81; p<0.001
			TN			25	121	23	134	HER2E vs Luminal A (ypT0/is ypN0 patients): aOR, 7.56; 95% CI, 3.07-18.65; p<0.001
										TN vs Luminal A (ypT0/is patients): aOR, 3.00; 95% CI, 1.28-7.06; p<0.001
										TN vs Luminal A (ypT0/is ypN0 patients): aOR, 3.84; 95% CI, 1.52-9.70; p<0.001
		ER status	Positive			41	422	32	465	ER+ vs ER- (ypT0/is patients): aOR, 0.41; 95% CI, 0.25-0.67; p<0.001
			Negative			86	308	80	345	ER+ vs ER- (ypT0/is ypN0 patients): aOR, 0.34; 95% CI, 0.20-0.56; p<0.001
			Unknown			9	18	9	25	ER unknown vs ER- (ypT0/is patients): aOR, 0.65; 95% CI, 0.17-2.51
										ER unknown vs ER- (ypT0/is ypN0 patients): aOR, 0.88; 95% CI, 0.26-3.02
		HER2 status	Positive			64	234	60	258	HER2+ vs HER2- (ypT0/is patients): aOR, 2.93; 95% CI, 1.77-4.84; p<0.001
			Negative			49	432	41	470	HER2+ vs HER2- (ypT0/is ypN0 patients): aOR, 2.98; 95% CI, 1.79-4.98; p<0.001
			Equivocal			0	2	0	2	HER2 unknown vs HER2- (ypT0/is patients): aOR, 3.44; 95% CI, 1.46-8.14; p<0.001
			Unknown			23	80	20	105	HER2 unknown vs HER2- (ypT0/is ypN0 patients): aOR, 3.13; 95% CI, 1.30-7.54; p<0.001
SNIM	9	Treatment	CTZ					13	88
			CT					7	91		p=0.066
		Molecular subtype	Luminal					12	145
			TN					8	34
		Luminal vs treatment	CTZ					7	71
			CT					5	74		p=0.249
		TN vs treatment	CTZ					6	17
			CT					2	17		p=0.112
NWSB	10	Molecular subtype	TN	12	21	10	21	10	29
AM	11	Molecular subtypes	Luminal A	5	30	1	30	0	30		apCR: p=0.001
			Luminal B	13	33	11	33	7	33		bpCR: p=0.022
			HER2E	15	26	12	26	9	26		tpCR: p=0.018
			TN	11	17	10	17	5	17
SNIM	12	Overall - Treatment	TT + ET					0	24
NWSB	13	molecular subtype	TNBC					3	23
		ER/PR status	positive					20	68		p=0.12
			negative					5	33
		HER2	HER2 status (positive)					9	24		p=0.097
			HER2 status (negative)					16	77
		Ki67	Low					4	25
			High					21	76
		Overall	Mother cohort					25	101
AM	14	Molecular subtype	TN					20	50
			HER2-positive					67	147
		Overall	NACT					106	348
AM	15	Overall	HER2+ patients (TCbH) Intention-to-treat			28	50	26	50
			HER2+ patients (TCbH) Per-protocol			21	33	19	33
SNIM	16	Overall	No variable					16	102	TN vs Her2E/LumB/LumA (all patients): aOR, 4.513; 95% CI, 1.772-11.493; p=0.002
		Molecular subtype	Luminal A					0	20	0
			Luminal B					2	23	0.0869
			Her2-enriched					4	18	0.2222
			TN					10	41	0.2439	p=0.041
		ER	Positive					1	40		p=0.004
			Negative					15	62
		PR	Positive					3	35		p=0.251
			Negative					13	67
		HER2	Positive					4	24		p=1.000
			Negative					12	78
		Treatment	Taxane+platinum (TCb)					11	45	Taxane+platinum vs Taxane+anthracycline/Anthracycline+cytotoxic (all patients): aOR, 3.228; 95% CI, 1.321-7.889; p=0.010
			Taxane+anthracycline (TE)					2	13		p=0.062
			Anthracycline+cytotoxic (CEF)					3	44
		TN vs treatment	Taxane+platinum (TCb)					8	18		p=0.024
			Taxane+anthracycline (TE)					1	5
			Anthracycline+cytotoxic (CEF)					1	18
		Taxane+platinum (TCb) vs molecular subtype	Luminal A					0	9		p=0.025
			Luminal B					1	12
			Her2-enriched					2	6
			TN					8	18
AM	17	IHC4 score (25th percentile cutoff)	IHC4 Low					9	17	IHC4 (25th percentile) Low vs High (all patients): OR 4.1; 95% CI 1.28-13.16; p=0.018
			IHC4 High					11	51
		IHC4 score (median cutoff)	Low					13	34	IHC4 score (median) Low vs High (all patients): OR, 2.4; 95% CI, 0.81-7.04; p=0.115 NS
			High					7	34
		Overall - HR (ER)	Positive					20	68
SNIM	18	Dose dense regimens	Taxane+anthracycline+cytotoxic					13	40
			Taxane+cytotoxic					4	23
		Her-2	Negative					14	39		p=0.03
			Positive					3	24
		Molecular subtype	TN					8	10		p=0.0001, compared to other groups
		ER%	0					12	16
			1					0	1
			5					0	1
			10					0	2
			15					0	1
			20					0	4
			25					2	2
			30					0	4
			50					1	2
			60					0	3
			70					0	1
			80					1	1
			90					1	12
			95					0	2
			100					0	11
		Overall	No variable					17	63
SNIM	19	Overall	No variable					14	50
		ß-catenin	Cytoplasmic					3	17	Membranous vs Cytoplasmic ß-catenin expression (all patients): OR, 2.3; 95% CI, 0.55-9.87; p=0.33
			Membranous					11	33
AM	20	Receptor Status	HR-/Ki67low					8	24
			HR-/Ki67high					14	20	HR-/Ki67 high vs other 3 (all patients): HR, 7.583; 95% CI, 2.503-22.974; p<0.001
			HR+/Ki67low					3	25
			HR+/Ki67high					5	19
		HR status	Negative					22	44	HR- vs HR+ (all patients): HR, 4.500; 95% CI, 1.710-11.841; p=0.002
			Positive					8	44	HR- vs HR+ (all patients): aHR, 5.587; 95% CI, 2.257-13.889; p<0.001
		Ki67	High (>30%)					19	39	High Ki67 vs low Ki67 (all patients): HR, 3.282; 95% CI, 1.309-80.227; p=0.013
			Low (≤30%)					11	49	High Ki67 vs low Ki67 (all patients): aHR, 4.130; 95% CI, 1.607-10.610; p=0.003
NWSB	21	Molecular subtypes	Luminal (HER2-)			20	138			Responders vs non-responders (Luminal HER2- patients): aOR, 8.58; 95%CI, 3.05-24.10; p<0.001	bpCR p=0.023
			Luminal (HER2+)			10	53			Responders vs non-responders (Luminal HER2+ patients): aOR, 2.90;95%CI, 0.71-12.00; p=0.130
			HER2 overexpression			34	63			Responders vs non-responders (HER2- overexpression patients): aOR, 10.66;95%CI, 2.18-52.15; p=0.001
			TNBC			27	74			Responders vs non-responders (TNBC patients): aOR, 3.29; 95% CI, 1.23-8.84; p=0.016
		Differences in Regime	Anthracycline or Taxane (CT)			24	74				bpCR p=0.065 NS
			Anthracycline and Taxane (CT)			67	254
		Targeted Therapy	Yes			37	86			With targeted therapy vs without targeted therapy (all patients): aOR, 2.41; 95% CI, 1.31-4.44; p=0.005	bpCR p=0.250 NS
			No			54	242
		ER	Positive			30	191			ER- vs ER+ (all patients): aOR, 2.20; 95% CI, 1.12-4.34; p=0.022	bpCR p=0.045
			Negative			61	137
		PR	Positive			11	122			PR- vs PR+ (all patients): aOR, 2.68; 95% CI, 1.13-6.33; p=0.025	bpCR p=0.001
			Negative			80	206
		HER2	Positive			44	116			HER2+ vs HER2- (all patients): aOR, 1.14; 95% CI, 0.48-2.71; p=0.768	bpCR p=0.553 NS
			Negative			47	212
NWSB	22	Subtypes	TNBC					22	44		p<0.001
			HER2+ (any HR)					41	104
			Luminal					13	113		Treatments pCR p<0.001
		Treatments	Anthracycline-based					8	44
			Taxane-based					53	106	Taxane-based vs Combination (all patients): aOR, 3.58; 95% CI, 1.61-7.94; p=0.002
			Combination of anthracycline and taxane					15	111
		NAC and Trastuzumab	NAC with Trastuzumab					27	43	NAC without trastuzumab vs with trastuzumab (HER2-positive patients): aOR=5.67; p<0.001
			NAC w/o trastuzumab					14	61
		ER	Negative					44	91	HR- vs HR+ (all patients): aOR, 2.37; 95% CI, 1.14-4.94; p=0.021
			Positive					32	170
		PR	Negative					50	108		p<0.001
			Positive					26	153
		HER2	Negative					34	150	HER2+ vs HER2- (all patients): aOR, 2.14; 95% CI, 1.04-4.39; p=0.038
			Positive					41	104		p=0.004
		Ki67	Low					6	44
			High					67	200		p=0.009
NWSB	23	Molecular subtype	Luminal					1	20
AM	24	Leptin expression in HR+	-					3	41
			+					6	34
			++					3	44
			+++					0	4
		Leptin receptor expression in HR+	-					1	22
			+					4	26
			++					5	53
			+++					2	22
		Leptin expression in HER2+	-					8	28
			+					4	30
			++					15	51
			+++					9	27
		Leptin receptor expression in HER2+	-					1	13
			+					6	23
			++					12	49
			+++					17	51
		Leptin expression in TN	-					4	12
			+					2	14
			++					11	26
			+++					2	14
		Leptin receptor expression in TN	-					2	7
			+					1	5
			++					12	31
			+++					4	23
		Leptin	-					15	81		Leptin expression p=0.194 NS (pCR vs non-pCR)
			+					12	78
			++					29	121
			+++					11	45
		Leptin receptor	-					4	42		Leptin receptor expression p=0.110 NS (pCR vs non-pCR)
			+					11	54
			++					29	133
			+++					23	96
SNIM	25	Molecular subtype	Luminal A					0	11		p=NS
			Luminal B					1	26
			Her2-enriched					3	27
			Basal-like					3	19
		Ki67	Negative					1	25
			Positive					6	38
SNIM	26	Treatment	Nab-PTX					8	25		p=0.023
			PTX					1	25
SNIM	27	Molecular subtypes	HR+/Her2- (Luminal)	64	263			33	289		apCR: p<0.001; tpCR: p<0.001
			Her2-enriched	120	234			74	251	Her2-enriched vs HR+/Her2- (cN+ patients): aOR, 3.273; 95% CI, 2.236-4.790; p<0.001
			TN	47	95			33	107	TN vs HR+/Her2- (cN+ patients): aOR, 1.745; 95% CI, 1.365-2.230; p<0.001
		Difference in taxane-regime	Docetaxel	149	428	133	465	90	465	Docetaxel vs PTX (cN+ patients): aOR, 1.464; 95% CI, 1.262-1.760; p<0.001	apCR: p<0.001; bpCR: p=0.067; tpCR: p=0.026
			PTX	14	57	17	60	8	60
			Liposomal paclitaxel	68	107	48	122	42	122	Liposomal paclitaxel vs PTX (cN+ patients): aOR, 2.314; 95% CI, 1.614-3.317; p<0.001
		HR+/Her2- (Luminal) vs treatment	Docetaxel	42	194						apCR: p=0.05
			PTX	5	26
			Liposomal paclitaxel	17	43
		Her2-enriched vs treatment	Docetaxel	77	166						apCR: p<0.001
			PTX	6	22
			Liposomal paclitaxel	37	46
		TN vs treatment	Docetaxel	30	68						apCR: p=0.024
			PTX	3	9
			Liposomal paclitaxel	14	18
SNIM	28	Molecular subtype	Luminal B					16	75
			TNBC					12	45	TNBC vs Luminal B (all patients): HR, 1.341; 95% CI, 0.367-3.173; p=0.504
		ER	Positive					11	68	ER- vs ER+ (all patients): HR, 2.519; 95% CI, 1.057-5.988; p=0.037
			Negative					17	52	ER- vs ER+ (all patients): aHR, 1.825; 95% CI, 0.456-7.299; p=0.395
		PR	Positive					11	64	PR- vs PR+ (all patients): HR, 2.101; 95% CI, 0.886-4.975; p=0.092
			Negative					17	56	PR- vs PR+ (all patients): aHR, 1.739; 95% CI, 0.424-7.092; p=0.442
		Ki67	<30%					21	78	Ki67 ≥30% vs <30% (all patients): HR, 1.842; 95% CI, 0.710-4.779; p=0.209
			≥30%					7	42
		Treatment regime	EC-T or P					17	78
			TEC					6	29	TEC vs EC-T (patients receiving TEC and EC-T only): HR, 0.936; 95% CI, 0.329-2.667; p=0.902
			EC-TCb					5	13	EC-TCb vs EC-T (patients receiving EC-TCb and EC-T only): HR, 2.243; 95% CI, 0.649-7.749; p=0.202
		Epirubicin dose	Low					7	69	Epirubicin dose Standard vs Low (all patients): HR, 6.200; 95% CI, 2.374-16.193; p<0.001
			Standard					21	51	Epirubicin dose Standard vs Low (all patients): aHR, 6.925; 95% CI, 2.537-18.902; p<0.001
NWSB	29	Treatments	EP	10	34	8	43	6	43	PC vs EP (all patients): RR, 3.876; p=0.014	apCR p=0.008
			PC	20	32	18	44	17	44		bpCR p=0.024
											tpCR p=0.014
SNIM	30	Overall - Treatment	Taxane+platinum					39	111
		EPIC1	High					28	84	High vs Low EPIC1 expression (all patients): OR, 0.727; 95% CI, 0.298-1.774; p=0.484
			Low					11	27	High vs Low EPIC1 expression (all patients): aOR, 0.278; 95% CI, 0.082-0.35; p=0.039
										High vs Low EPIC1 expression (all HER2- patients): OR, 0.259; 95% CI, 0.078-0.864; p=0.028
										High vs Low EPIC1 expression (all HER2- patients): aOR, 0.225; 95% CI, 0.056-0.909; p=0.036
		ER	Negative					26	45	ER+ vs ER- (all patients): OR, 0.179; 95% CI, 0.077-0.418; p<0.001
			Positive					13	66	ER+ vs ER- (all patients): aOR, 0.132; 95% CI, 0.039-0.446; p=0.001
										ER+ vs ER- (all HER2- patients): OR, 0.259; 95% CI, 0.078-0.864; p=0.028
										ER+ vs ER- (all HER2- patients): aOR, 0.177; 95% CI, 0.029-1.066; p=0.059
		PR	Negative					18	39	PR+ vs PR- (all patients): OR, 0.480; 95% CI, 0.214-1.079; p=0.076
			Positive					21	72	PR+ vs PR- (all patients): aOR, 1.088; 95% CI, 0.345-3.431; p=0.886
										PR+ vs PR- (all HER2- patients): OR, 0.490; 95% CI, 0.150-1.596; p=0.236
										PR+ vs PR- (all HER2- patients): aOR, 1.161; 95% CI, 0.213-6.326; p=0.863
		Her2	Negative					15	65	HER2+ vs HER2- (all patients): OR, 3.636; 95% CI, 1.606-8.232; p=0.002
			Positive					24	46	HER2+ vs HER2- (all patients): aOR, 6.482; 95% CI, 2.254-18.639; p=0.001
		Ki67	<20%					2	10	Ki67 ≥20% vs <20% (all patients): OR, 2.313; 95% CI, 0.466-11.471; p=0.305
			≥20%					37	101	Ki67 ≥20% vs <20% (all patients): aOR, 1.230; 95% CI, 0.171-8.833; p=0.837
										Ki67 ≥20% vs <20% (all HER2- patients): OR, 1.909; 95% CI, 0.211-17.243; p=0.565
										Ki67 ≥20% vs <20% (all HER2- patients): aOR, 1.563; 95% CI, 0.097-25.113; p=0.753
		Molecular subtype	Luminal-A like					0	3
			Luminal-B like					23	75
			HER2E					10	13
			Basal-like					6	17
		ER- vs EPIC1 expression	Low					6	27	Low vs High EPIC1 expression (all ER- patients): OR, 0.625; 95% CI, 0.135-2.898; p=0.548
			High					20	84
		ER+ vs EPIC1 expression	Low					5	27	Low vs High EPIC1 expression (all ER+ patients): OR, 0.520; 95% CI, 0.144-1.871; p=0.317
			High					8	84
		PR- vs EPIC1 expression	Low					6	27	Low vs High EPIC1 expression (all PR- patients): OR, 0.333; 95% CI, 0.070-1.597; p=0.169
			High					12	84
		PR+ vs EPIC1 expression	Low					5	27	Low vs High EPIC1 expression (all PR+ patients): OR, 1.095; 95% CI, 0.335-3.582; p=0.881
			High					16	84
		HER2- vs EPIC1 expression	Low					9	27	Low vs High EPIC1 expression (all HER2- patients): OR, 0.259; 95% CI, 0.078-0.864; p=0.028
			High					6	84
		HER2+ vs EPIC1 expression	Low					2	27	Low vs High EPIC1 expression (all HER2+ patients): OR, 1.100; 95% CI, 0.141-8.556; p=0.927
			High					22	84
		Ki67 <20% vs EPIC1	Low					1	27	Low vs High EPIC1 expression (all <20% Ki67 patients): OR, 0.600; 95% CI, 0.027-13.582; p=0.748
			High					1	84
		Ki67 ≥20% vs EPIC1	Low					10	27	Low vs High EPIC1 expression (all ≥20% Ki67 patients): OR, 0.688; 95% CI, 0.267-1.775; p=0.439
			High					27	84
		Luminal-B like vs EPIC1	Low					6	27	Low vs High EPIC1 expression (all Luminal-B like patients): OR, 0.760; 95% CI, 0.242-2.387; p=0.639
			High					17	84
		HER2-enriched vs EPIC1	Low					1	27
			High					9	84
		Basal-like vs EPIC1	Low					4	27	Low vs High EPIC1 expression (all Basal-like patients): OR, 0.111; 95% CI, 0.011-1.094; p=0.060
			High					2	84
AM	31	Receptor status (in HER2-positive)	Ki67high>40%					28	49	Ki67 high vs low (all patients): HR, 2.824; 95% CI, 1.259-6.334; p=0.011
			Ki67low≤40%					17	53	Ki67 high vs low (all patients): aHR, 2.583; 95% CI, 1.107-6.026; p=0.028
			HR-ve					28	50	HR -ve vs +ve (all patients): HR, 2.620; 95% CI, 1.172-5.859; p=0.018
			HR+ve					17	52	HR -ve vs +ve (all patients): aHR, 2.952; 95% CI, 1.227-7.105; p=0.016
			HR-ve + HighKi67 (Gp1)					18	26	Gp1 vs Gp2 (all patients): HR, 3.038; 95% CI, 1.102-8.372; p=0.029
			HR-ve or High67 (Gp2)					20	47	Gp2 vs Gp3 (all patients): HR, 2.328; 95% CI, 0.823-6.511; p=0.103 NS
			HR+ve +LowKi67 (Gp3)					7	29	Gp1 vs Gp3 (all patients): HR, 7.071; 95% CI, 2.150-23.253; p=0.001
NWSB	32	Tau expression	Tau positive					92	280	Tau 1+ vs Tau- (all patients): aOR, 0.618; 95% CI, 0.309-1.236; p=0.174
			Tau Negative					98	188	Tau 2+ vs Tau- (all patients): aOR, 0.392; 95% CI, 0.186-0.824; p=0.014
										Tau 3+ vs Tau- (all patients): aOR, 0.312; 95% CI, 0.145-0.667; p=0.003
		Tau- vs Treatment	Taxane based					97	183
			Non Taxane based					1	5
			anthracycline					14	26
			non antracycline					84	162
		Subtypes	Luminal HER2-negative					31	191
			HER2E					116	193
			TNBC					43	98
		ER	Negative					104	165	ER- vs ER+ (all patients): aOR, 0.232; 95% CI, 0.155-0.348; p<0.001
			Positive					86	303
		PR	Negative					82	144	PR+ vs PR- (all patients): aOR, 0.673; 95% CI, 0.352-1.284; p=0.229
			Positive					108	324		PR p<0.001
		HER2	Negative					74	275	HER2+ vs HER2- (all patients): aOR, 4.508; 95% CI, 2.944-6.903; p<0.001
			Positive					116	193		HER2 p<0.001
		HER2+ vs Tau	Positive					64	111
			Negative					52	82
		HER2- vs Tau	Positive					28	169
			Negative					46	106
		Ki67	Low					23	64		Ki67 p=0.414
			High					167	404
NWSB	33	Immunohistochemistry	ER (+)					10	152		p=0.042
			ER (-)					16	174
			PR (+)					8	141		p=0.021
			PR (-)					18	185
			HER-2 (+)					17	154		p=0.015
			HER-2 (-)					9	172
		Treatments	TE					11	115		p=0.602 NS
			TEC					9	109
			IP					6	102
AM	34	Molecular Subtypes	Luminal B					5	79		Subtype p=0.002
			HER2 Overexpression					20	60
		Difference in NAT regimens	TCH					10	39		Diff treatment p=0.041
			XEC-XT					6	33
			FEC-T					2	32
			TEC					7	35
NWSB	35	Overall	P+EC-TH					14	19
		HR	Positive					7	11
			Negative					7	8
		Ki67	<20%					2	5
			≥20%					12	14
AM	36	Receptor Status	HER2 2+					11	57		HER2 status p=0.002
			HER2 3+					99	239	HER2 3+ vs 2+ (all patients): aOR, 3.520; 95% CI, 1.533-8.079; p=0.003
			HR -ve					40	110		HR status p=0.777 NS
			HR +ve					70	186
			EGFR -ve					57	175		EGFR status p=0.123 NS
			EGFR +ve					50	121	EGFR+ve vs EGFR-ve (all patients): aOR, 1.340; 95% CI, 0.783-2.293; p=0.285 NS
			AR-ve					3	14		AR status p=0.212 NS
			AR+ve					107	282
		Ki67	Low					12	30		Ki67 status p=0.734 NS
			High					98	266
		CK5/6	-ve					97	261		CK5/6 status p=0.998 NS
			+ve					13	35
AM	37	Receptor Status	ER+					50	265		ER status p=0.007
			ER-					70	241	ER-ve vs +ve (all patients): aOR, 1.86; 95% CI, 1.05-3.31; p=0.033
			PR+					40	234		PR status p=0.001
			PR-					80	270	PR-ve vs +ve (all patients): aOR, 1.82; 95% CI, 1.01-3.26; p=0.046
			HER2+					17	116		HER2 status p=0.013
			HER2-					96	373	HER2-ve vs +ve (all patients): aOR, 3.14; 95% CI, 1.60-6.16; p=0.001
NWSB	38	Immunohistochemistry	HR+			18	190	13	190
			HR-			23	55	16	55		p<0.001
			HER2+			22	68	18	68
			HER2-			19	177	11	177		p<0.001
		Pathways/mutations	With TP53 mutation			34	149	24	149	With TP53 mutation vs without TP53 mutation (all patients): aOR, 1.906; 95% CI, 0.680-5.339; p=0.220
			Without TP53 mutation			8	98	6	98	With TP53 mutation vs without TP53 mutation (N+ patients): aOR, 2.378; 95% CI, 0.976-5.796; p=0.057
			With PIK3CA mutation			14	109	8	109	With PIK3CA mutation vs without PIK3CA mutation (all patients): aOR, 0.323; 95% CI, 0.087-1.203; p=0.092
			Without PIK3CA mutation			28	138	22	138	With PIK3CA mutation vs without PIK3CA mutation (N+ patients): aOR, 0.693; 95% CI, 0.209-2.292; p=0.548
			With ERBB2 amplification			24	67	19	67	With ERBB2 amplification vs without ERBB2 amplification (all patients): aOR, 4.736; 95% CI, 1.788-12.545; p=0.002
			Without ERBB2 amplification			18	180	11	180	With ERBB2 amplification vs without ERBB2 amplification (N+ patients): aOR, 3.395; 95% CI, 1.498-7.692; p=0.003
			With MYC amplification			18	95	13	95	With MYC amplification vs without MYC amplification (all patients): aOR, 1.615; 95% CI, 0.666-3.919; p=0.289
			Without MYC amplification			24	152	17	152	With MYC amplification vs without MYC amplification (N+ patients): aOR, 1.343; 95% CI, 0.627-2.877; p=0.448
			With CCND1 amplification			2	37	1	37	With CCND1 amplification vs without CCND1 amplification (all patients): aOR, 0.127; 95% CI, 0.012-1.302; p=0.082
			Without CCND1 amplification			40	210	29	210	With CCND1 amplification vs without CCND1 amplification (N+ patients): aOR, 0.141; 95% CI, 0.024-0.846; p=0.032
		Retinoblastoma pathway alteration	Yes			9	62	6	62	RB Pathway alteration Yes vs No (all patients): aOR, 1.248; 95% CI, 0.382-4.074; p=0.713
			No			33	185	24	185	RB Pathway alteration Yes vs No (N+ patients): aOR, 1.548; 95% CI, 0.538-4.452; p=0.418
		Mitogen-activated protein kinase pathway alteration	No			34	167	25	167	MAPK Pathway alteration Yes vs No (all patients): aOR, 0.730; 95% CI, 0.240-2.216; p=0.579
			Yes			8	80	5	80	MAPK Pathway alteration Yes vs No (N+ patients): aOR, 0.702; 95% CI, 0.282-1.748; p=0.448
		Phosphatidylinositol-3-kinase pathway alteration	No			23	108	17	108	PI3K Pathway alteration Yes vs No (all patients): aOR, 1.291; 95% CI, 0.379-4.395; p=0.683
			Yes			19	139	13	139	PI3K Pathway alteration Yes vs No (N+ patients): aOR, 0.745; 95% CI, 0.230-2.415; p=0.624
		Treatment	Anthracycline-taxane-based			42	247	30	247
		Ki67	≤20%			6	58	4	58
			>20%			35	187	25	187
		Molecular subtypes	HR-HER2-					6	30
			HR-HER2+					10	25
			HR+HER2+					8	43
			HR+HER2-					5	147
		HR-HER2- vs TP53 mutation	No					1	98
			Yes					5	147
		HR-HER2- vs PIK3CA mutation	No					4	136
			Yes					2	109
		HR-HER2- vs ERBB2 amplification	No					6	180
			Yes					0	65
		HR-HER2- vs MYC amplification	No					1	150
			Yes					5	95
		HR-HER2- vs CCND1 amplification	No					5	208
			Yes					1	37
		HR-HER2- vs RB pathway alteration	No					4	183
			Yes					2	62
		HR-HER2- vs MAPK pathway alteration	No					4	165
			Yes					2	80
		HR-HER2- vs PI3K pathway alteration	No					3	106
			Yes					3	139
		HR-HER2+ vs TP53 mutation	No					2	98
			Yes					8	147
		HR-HER2+ vs PIK3CA mutation	No					9	136
			Yes					1	109
		HR-HER2+ vs ERBB2 amplification	No					1	180
			Yes					9	65
		HR-HER2+ vs MYC amplification	No					10	150
			Yes					0	95
		HR-HER2+ vs CCND1 amplification	No					10	208
			Yes					0	37
		HR-HER2+ vs RB pathway alteration	No					8	183
			Yes					2	62
		HR-HER2+ vs MAPK pathway alteration	No					9	165
			Yes					1	80
		HR-HER2+ vs PI3K pathway alteration	No					6	106
			Yes					4	139
		HR+HER2+ vs TP53 mutation	No					2	98
			Yes					6	147
		HR+HER2+ vs PIK3CA mutation	No					5	136
			Yes					3	109
		HR+HER2+ vs ERBB2 amplification	No					0	180
			Yes					8	65
		HR+HER2+ vs MYC amplification	No					4	150
			Yes					4	95
		HR+HER2+ vs CCND1 amplification	No					8	208
			Yes					0	37
		HR+HER2+ vs RB pathway alteration	No					8	183
			Yes					0	62
		HR+HER2+ vs MAPK pathway alteration	No					8	165
			Yes					0	80
		HR+HER2+ vs PI3K pathway alteration	No					5	106
			Yes					3	139
		HR+HER2- vs TP53 mutation	No					1	98
			Yes					4	147
		HR+HER2- vs PIK3CA mutation	No					3	136
			Yes					2	109
		HR+HER2- vs ERBB2 amplification	No					4	180
			Yes					1	65
		HR+HER2- vs MYC amplification	No					1	150
			Yes					4	95
		HR+HER2- vs CCND1 amplification	No					5	208
			Yes					0	37
		HR+HER2- vs RB pathway alteration	No					3	183
			Yes					2	62
		HR+HER2- vs MAPK pathway alteration	No					3	165
			Yes					2	80
		HR+HER2- vs PI3K pathway alteration	No					2	106
			Yes					3	139
SNIM	39	Overall	No variable					23	102
		ER	Positive					9	59		p=0.039
			Negative					14	43
		PR	Positive					6	47		p=0.029
			Negative					17	55
NWSB	40									ER+ vs ER- (all patients): OR, 0.163; p<0.001
										ER+ vs ER- (all patients): aOR, 0.110; p<0.004
										HER2+ vs HER2- (all patients): OR, 3.324; p=0.014
										HER2+ vs HER2- (all patients): aOR, 3.002; p=0.053
										Ki67 >30 vs ≤30 (all patients): OR, 4.233; p=0.004
										Ki67 >30 vs ≤30 (all patients): aOR, 5.071; p=0.008
										PR+ vs PR- (all patients): OR, 0.333; p=0.064
										PR+ vs PR- (all patients): aOR, 2.626; p=0.279
										PD-L1+ vs PD-L1- (all patients): OR, 2.621; p=0.043
										PD-L1+ vs PD-L1- (all patients): aOR, 3.595; p=0.029
										HER2+ vs HER2- (HR+ patients): OR, 2.929; p=0.042
										HER2+ vs HER2- (HR+ patients): aOR, 3.226; p=0.045
										Ki67 >30 vs ≤30 (HR+ patients): OR, 3.694; p=0.018
										Ki67 >30 vs ≤30 (HR+ patients): aOR, 4.669; p=0.015
										PD-L1+ vs PD-L1- (HR+ patients): OR, 2.089; p=0.026
										PD-L1+ vs PD-L1- (HR+ patients): aOR, 2.365; p=0.022
										ER2+ vs ER2- (HER2+ patients): OR, 0.278; p=0.072
										ER2+ vs ER2- (HER2+ patients): aOR, 0.210; p=0.089
										Ki67 >30 vs ≤30 (HER2+ patients): OR, 3.422; p=0.074
										Ki67 >30 vs ≤30 (HER2+ patients): aOR, 5.776; p=0.052
										PD-L1+ vs PD-L1- (HER2+ patients): OR, 4.667; p=0.032
										PD-L1+ vs PD-L1- (HER2+ patients): aOR, 7.979; p=0.024
AM	41	Molecular subtype	TN					14	54	TNBC vs non-TNBC (all patients): aOR 2.245; 95% CI 1.035-4.870; p=0.041	p=0.019
			non-TN					24	195
SNIM	42	ZEB1	High					5	39	Low ZEB vs high ZEB (all patients): OR, 0.260; 95% CI, 0.082-0.829; p=0.023
			Low					13	36	Low ZEB vs high ZEB (all patients): aOR, 0.074; 95% CI, 0.011-0.475; p=0.006
										ER+ vs ER- (all patients): OR, 0.188; 95% CI, 0.058-0.602; p=0.005
										ER+ vs ER- (all patients): aOR, 0.468; 95% CI, 0.081-2.693; p=0.395
										PR+ vs PR- (all patients): OR, 0.306; 95% CI, 0.081-1.161; p=0.082
										PR+ vs PR- (all patients): aOR, 0.589; 95% CI, 0.073-4.718; p=0.618
										Her2+ vs Her2- (all patients): OR, 3.697; 95% CI, 1.225-11.158; p=0.020
										Her2+ vs Her2- (all patients): aOR, 8.915; 95% CI, 1.596-49.811; p=0.013
										Ki67 >30% vs ≤30% (all patients): OR, 6.875; 95% CI, 1.789-26.427; p=0.005
										Ki67 >30% vs ≤30% (all patients): aOR, 17.138; 95% CI, 2.476-118.605; p=0.004
										High ZEB vs Low ZEB (HorR-positive patients only): OR, 0.129; 95% CI, 0.026-0.641; p=0.012
										High ZEB vs Low ZEB (HorR-positive patients only): aOR, 0.054; 95% CI, 0.007-0.422; p=0.005
										Her2+ vs Her2- (HorR-positive patients only): OR, 2.697; 95% CI, 0.782-9.305; p=0.116
										Her2+ vs Her2- (HorR-positive patients only): aOR, 6.654; 95% CI, 1.128-39.266; p=0.036
										Ki67 >30% vs ≤30% (HorR-positive patients only): OR, 5.079; 95% CI, 1.249-20.653; p=0.023
										Ki67 >30% vs ≤30% (HorR-positive patients only): aOR, 10.661; 95% CI, 1.725-65.900; p=0.011
AM	43	Receptor Status	ER-					23	92
			ER+					18	128	ER+ vs ER- (all patients): aOR, 0.449; 95% CI, 0.218-0.924; p=0.03	ER p=0.040
			PR-					22	101
			PR+					19	119		PR p=0.270 NS
			HER2-					21	131
			HER2+					20	89		HER2 p=0.229 NS
			Ki67 <14%					2	10
			Ki67≥14%					39	210		Ki67 p=0.910 NS
		HIF-1alpha	Negative					19	70
			Positive					22	150	HIF-1alpha +ve vs -ve (all patients): aOR, 0.403; 95% CI, 0.196-0.832; p=0.014	p=0.027
		Difference in NAT regimens	Anthracycline/Taxane-based					34	169
			Anthracycline					3	37
			Taxane					4	14		Difference in NAT regimens p=0.145 NS
		Trastuzumab use	Yes					7	20
			No					34	200	Trastuzumab yes vs no (all patients): aOR, 2.493; 95% CI, 0.864-7.190; p=0.091 NS	p=0.049
		Molecular subtypes	Luminal A					0	8
			Luminal B					20	127
			HER2-enriched					13	50
			TN					8	35		Molecular subtypes p=0.193 NS
SNIM	44	Overall - Molecular subtype	TN					32	125
		Treatment	TEL					24	62	TEL vs TE (all patients): OR, 4.342; 95% CI, 1.764-10.687; p=0.001
			TE					8	63
NWSB	45	Differences in regime	TCH					27	39		p=0.008
			TEC					8	25
AM	46	Difference in NAT-regime	TAC					9	51		p=0.113 NS
			TC					3	45
NWSB	47	Subtypes	Luminal A					1	20		Subtypes p=0.000
			Luminal B					14	90
			ERBB2+					10	33
			Basal					17	37
		ER	Negative					29	85	ER- vs ER+ (all patients): aOR, 0.293; 95% Ci, 0.135-0.636; p=0.002
			Positive					13	95
		Treatment	with trastuzumab					10	23	With vs without trastuzumab (all patients): aOR, 3.077; 95% CI, 1.157-8.187; p=0.024
			without trastuzumab					10	54	With vs without trastuzumab (ER+ patients): aOR, 12.055; 95% CI, 1.637-88.778; p=0.015
		rs7435335	GG					31	164	With vs without trastuzumab (ER- patients): aOR, 3.730; 95% CI, 1.043-13.346; p=0.043
			GA					11	26		p=0.008
		ER- vs rs7435335	GG					19	70	rs7435335 GG vs GA (ER- patients): aOR, 3.981; 95% CI, 1.121-14.131; p=0.033
			GA					10	15
		ER+ vs rs7435335	GG					12	84		p=1.000 NS
			GA					1	11
NWSB	48	Treatments	nab-P group	20	83			15	83		apCR p=0.1132 | tpCR p=0.1794
			sb-P group	11	79			8	79
		Molecular Subtypes	Luminal A	0	20			0	20
			Luminal B (HER2-)	7	57			4	57
			Luminal B (HER2+)	2	25			1	25
			HER2E	14	28			10	28
			Triple-negative	8	32			8	32
		Subtypes vs Nab-P	Luminal A	0	16			0	16
			Luminal B (HER2-)	5	21			3	21
			Luminal B (HER2+)	1	15			1	15
			HER2E	8	18			5	18
			Triple-negative	6	13			6	13
		Molecular subtypes vs sb-P	Luminal A	0	4			0	4
			Luminal B (HER2-)	2	36			1	36
			Luminal B (HER2+)	1	10			0	10
			HER2E	6	10			5	10
			Triple-negative	2	19			2	19		Triple Negative ypT0ypN0 & ypT0/is ypN0 nab-P vs sb-P p=0.0383 & p=0.0383
		Ki67	≤20%	1	28			0	28
			>20%	30	134			23	134
		Ki67 ≤20% vs treatment	nab-P	1	18			0	18
			sb-P	0	10			0	10
		Ki67 >20% vs treatment	nab-P	19	65			15	65
			sb-P	11	69			8	69
SNIM	49	Overall	No variable					52	351
		TP53	wild type					17	207		p<0.001
			mutant					35	144
		Treatment	Anthracycline-based					39	252		p=0.58
			Taxane-based					13	99
		Anthracycline vs TP53	mutant					28	98		p<0.001
			wild type					11	154
		Taxane vs TP53	mutant					7	46		p=0.57
			wild type					6	53
		Molecular subtype	Luminal A					18	189
			Luminal B					5	56
			TN					22	71
			Her2-enriched					7	33
		Luminal A vs TP53	mutant					5	50
			wild type					13	139
		Luminal B vs TP53	mutant					4	27
			wild type					1	29
		TN vs TP53	mutant					20	46		p=0.002
			wild type					2	25
		Her2-enriched vs TP53	mutant					6	20
			wild type					1	13
		ER	Negative					24	83	ER- vs ER+ (patients receiving anthracycline only): OR, 4.12; 95% CI, 2.02-8.40; p<0.001
			Positive					15	167	ER- vs ER+ (patients receiving anthracycline only): aOR, 2.53; 95% CI, 1.14-5.59; p=0.02
		PR	Negative					26	105	PR- vs PR+ (patients receiving anthracycline only): OR, 3.37; 95% CI, 1.64-6.93; p=0.001
			Positive					13	146	PR- vs PR+ (patients receiving anthracycline only): aOR, 1.22; 95% CI, 0.32-4.65; p=0.77
		Her2	Negative					31	184	Her2+ vs Her2- (patients receiving anthracycline only): OR, 1.52; 95% CI, 0.66-3.49; p=0.33
			Positive					4	68	Her2+ vs Her2- (patients receiving anthracycline only): aOR, 1.87; 95% CI, 0.74-4.75; p=0.19
		TP53	mutant					28	98	mutant TP53 vs wild type TP53 (patients receiving anthracycline only): OR, 5.20; 95% CI, 2.45-11.05; p<0.001
			wild type					11	154	mutant TP53 vs wild type TP53 (patients receiving anthracycline only): aOR, 3.41; 95% CI, 1.50-7.77; p=0.003
NWSB	50	Nuclear Gli1 expression	high nuclear Gli1 expression					7	43	High vs low nuclear Gli1 (all patients): aOR, 0.19; 95% CI, 0.07–0.54; p=0.002
			low nuclear Gli1 expression					34	65	High vs low nuclear Gli1 (all patients): OR, 0.18; 95% CI, 0.07-0.46; p<0.001
		HR status	HR-positive					14	58	HR+ vs HR- (all patients): aOR, 0.36; 95%CI, 0.14–0.90; p=0.028	In HR-positive, Gli1 High 10.3% vs Low 37.9%, p=0.014
			HR negative					27	50	HR+ vs HR- (all patients): OR, 0.27; 95% CI, 0.12-0.62; p=0.002	In HR-negative, Gli1 High 28.6% vs Low 63.9%, p=0.024
										High vs low Ki67 (all patients): OR, 1.49; 95% CI, 0.67-3.31; p=0.324
SNIM	51	Treatment	Taxane+platinum±ET			58	131	45	131	With vs without Trastuzumab (all patients): aRR, 0.161; 95% CI, 0.026-0.989; p=0.049
		ER	Negative					26	46	ER- vs ER+ (all patients): aRR, 0.294; 95% CI, 0.09-0.957; p=0.042	p=0.000
			Positive					19	85
		PR	Negative					26	47	PR- vs PR+ (all patients): aRR, 0.46; 95% CI, 0.145-1.462; p=0.188	p=0.000
			Positive					19	84
		Ki67	<20%					3	30	Low vs High Ki67 (all patients): aRR, 7.852; 95% CI, 1.686-6.558; p=0.009	p=0.001
			≥20%					41	98
		HER2	Negative					23	53	Her2+ vs Her2- (all patients): aRR, 1.975; 95% CI, 0.311-2.524; p=0.47	p=0.092
			Positive					22	78
		Molecular subtypes	Luminal					23	93
			TN					11	17		p=0.003
			Her2-enriched					11	21		p=0.018
		Luminal B Her2+ vs Trastuzumab	With			14	24	12	24
			Without			1	8	0	8
		Her2-enriched vs Trastuzumab	With			11	14	9	14
			Without			4	7	2	7
SNIM	52	Overall - Treatment	Anthracycline+taxane					107	280	High Ki67 vs low Ki67 (all patients - TNBC): aOR, 3.04; 95% CI, 1.53-6.03; p=0.001
		PCDH17 methylation	Negative					35	52	Non-methylated PCDH17 vs methylated PCDH17 (all patients - TNBC): aOR, 4.48; 95% CI, 2.27-8.81; p=0.001	p=0.001
			Positive					72	228
										High Ki67 vs low Ki67 (all patients - TNBC): OR, 2.78; 95% CI, 1.45-5.32; p=0.002
										Non-methylated PCDH17 vs methylated PCDH17 (all patients - TNBC): OR, 4.46; 95% CI, 2.35-8.49; p=0.001
SNIM	53	Overall	ER+, Her2-			156	249	14	249
		Treatment	NCT			72	124	5	124		bpCR: p=0.136; tpCR: p=0.278
			NCET			84	125	9	125
AM	54	Molecular subtype	Luminal A					1	61
			Luminal B HER2-					14	90
			Luminal B HER2+					3	37
			HER2 E					7	31
			TN					5	21
		Treatment	Taxane+anthracycline			53	240	30	240
		ER	-					19	82	ER- vs ER+ (all patients): aHR, 3.341; 95% CI, 1.280-8.724; p=0.014	ER p<0.001
			+					11	158
		PR	-					13	75		PR p=0.127
			+					17	165
		HER2	-					20	168		HER2 p=0.670
			+					10	72
		Ki67	≤40%					16	198	Ki67 >40% vs ≤40% (all patients): aHR, 0.189; 95% CI, 0.079-0.448; p<0.001	Ki67 p<0.001
			>40%					14	42
SNIM	55	Overall - Treatment	TEC ± Trastuzumab					131	1010
		ER	Positive					56	632		p<0.001
			Negative					75	378
		PR	Positive					32	482		p<0.001
			Negative					99	528
		Her2	Positive					48	366		p=0.233
			Negative					54	514
		Ki67 expression (%)	<14					16	295		p<0.001
			≥14					115	715
AM	56	Receptor Status	ER+					15	30	ER+ vs ER- (all patients): aOR, 0.227; 95% CI, 0.053-0.852; p=0.032	univar p=0.002
			ER-					36	42
			PR+					15	27		univar p=0.035
			PR-					36	45
			HER2 3+					50	60	HER2 3+ vs HER2 2+ (all patients): aOR, 43.673; 95% CI, 6.801-875.86; p<0.001	univar p<0.001
			HER2 2+					1	12
			Ki67 ≥30					48	60		univar p<0.001
			Ki67 <30					3	12
		Difference in NAT regimens	TCbHP					35	46		univar p=0.28 NS
			THP					16	26
AM	57	Molecular subtypes	HR+/HER2-	51	242	40	274	19	274	Odds ratio of apCR:
			HER2+ (with TT)	51	87	41	99	32	99	HER2+ (with TT) vs HR+/HER2- (cN+ patients): OR, 5.26; 95% CI, 0.28-10.24; p<0.001
			HER2+ (without TT)	29	103	30	111	17	111	HER2+ (without TT) vs HR+/HER2- (cN+ patients): OR, 1.46; 95% CI, 0.24-2.68; p=0.031
			TN	50	93	47	108	36	108	TN vs HR+/HER2- (cN+ patients): OR, 4.23; 95% CI, 2.80-5.66; p<0.001
SNIM	58	Overall	No variable					109	144
		MTDH	Positive					61	65		p<0.001
			Negative					48	79
NWSB	59	Overall - Treatment	Anthracycline+cytotoxic					19	98
		Low Smac vs Survivin	High					2	36	ER- vs ER+ (all patients): OR, 5.102; 95% CI, 1.664-15.625; p=0.004
			Low					3	22	ER- vs ER+ (all patients): aOR, 12.502; 95% CI, 3.012-52.630; p=0.001
		High Smac vs Survivin	High					4	16	PR- vs PR+ (all patients): OR, 1.401; 95% CI, 0.504-3.894; p=0.518
			Low					10	24	Her2- vs Her2+ (all patients): OR, 1.255; 95% CI, 0.459-3.429; p=0.658
										High vs low Smac (all patients): OR, 3.548; 95% CI, 1.406-8.955; p=0.001
										High vs low Smac (all patients): aOR, 4.141; 95% CI, 1.142-15.013; p=0.031
										Low vs high Survivin (all patients): OR, 0.326; 95% CI, 0.128-0.826; p=0.037
										Low vs high Survivin (all patients): aOR, 5.714; 95% CI, 1.466-22.222; p=0.012
SNIM	60	Difference in Taxane regimes	Nab-paclitaxel			9	30	8	30	Nab-paclitaxel vs paclitaxel (ypT0/is, ypN0 patients): OR, 1.059; 95% CI, 0.415-2.705; p=0.904
			Paclitaxel			30	90	23	90	Nab-paclitaxel vs paclitaxel (ypT0/is patients): OR, 0.857; 95% CI, 0.350-2.099; p=0.736
										Paclitaxel vs nab-paclitaxel (all ER+ patients): HR, 1.15; 95% CI, 0.27-4.82
										Paclitaxel vs nab-paclitaxel (all ER- patients): HR, 1.00; 95% CI, 0.24-4.18
										Paclitaxel vs nab-paclitaxel (all PR+ patients): HR, 1.02; 95% CI, 0.19-5.61
										Paclitaxel vs nab-paclitaxel (all PR- patients): HR, 1.06; 95% CI, 0.30-3.75
										Paclitaxel vs nab-paclitaxel (all HER2+ patients): HR, 1.18; 95% CI, 0.38-3.62
										Paclitaxel vs nab-paclitaxel (all HER2- patients): HR, 0.73; 95% CI, 0.07-7.18
										Paclitaxel vs nab-paclitaxel (all ≥14% Ki67 patients): HR, 1.14; 95% CI, 0.44-2.98
										Paclitaxel vs nab-paclitaxel (all patients receiving target therapy - trastuzumab): HR, 1.19; 95% CI, 0.38-3.73
										Paclitaxel vs nab-paclitaxel (all patients not receiving target therapy - trastuzumab): HR, 0.73; 95% CI, 0.07-7.14
NWSB	61	Overall	TNBC treated with anthracycline+taxane					6	42
SNIM	62	Overall - Treatment	Anthracycline+taxane					39	200	<1% ER vs ≥1% ER (all patients): OR, 0.298; 95% CI, 0.144-0.615; p=0.001
		Tau	Negative					35	112	<1% PR vs ≥1% PR (all patients): OR, 0.342; 95% CI, 0.165-0.707; p=0.004	Tau tpCR: p=0.0001
			Positive					4	88	Her2- vs Her2+ (all patients): OR, 2.976; 95% CI, 1.433-6.180; p=0.003
		ER- vs Tau	Negative					21	58	<14% vs ≥14% Ki67 (all patients): OR, 1.557; 95% CI, 0.755-3.212; p=0.230	ER- vs Tau: tpCR: p=0.12
			Positive					3	18	<10% vs ≥10% TP53 (all patients): OR, 1.203; 95% CI, 0.595-2.43; p=0.67
		ER+ vs Tau	Negative					14	54	Tau- vs Tau+ (all patients): OR, 0.105; 95% CI, 0.036-0.308; p=0.000	ER+ vs Tau: p=0
			Positive					1	70	<1% ER vs ≥1% ER (all patients): aOR, 0.539; 95% CI, 0.149-1.956; p=0.347
										<1% PR vs ≥1% PR (all patients): aOR, 1.036; 95% CI, 0.276-3.893; p=0.958
										Her2- vs Her2+ (all patients): aOR, 1.723; 95% CI, 0.718-4.134; p=0.223
										Tau- vs Tau+ (all patients): aOR, 0.144; 95% CI, 0.047-0.441; p=0.001
AM	63	Biomarker LAG-3	High expression					12	34	LAG-3 High vs Low (all patients): OR, 2.416; 95% CI, 1.035-5.640; p=0.041	p=0.038
			Low expression					22	34	LAG-3 High vs Low (all patients): aOR, 2.169; 95% CI, 0.837-5.578; p=0.112 NS
		Biomarker	PD-1							PD-1 High vs Low (all patients): OR, High vs Low 0.636; 95% CI, 0.252-1.604; p=0.338 NS
			CD8+ TILs							CD8+ TILs High vs Low (all patients): OR, 2.988; 95% CI, 1.354-6.594; p=0.007
			CD8+ TILs							CD8+ TILs High vs Low (all patients): aOR, 3.186; 95% CI, 1.314-7.721; p=0.01
			PD-L1							PD-L1 High vs Low (all patients): OR, 2.278; 95% CI, 1.036-5.007; p=0.041
			PD-L1							PD-L1 High vs Low (all patients): aOR, 1.336; 95% CI, 0.541-3.301; p=0.530 NS
NWSB	64	PIK3CA mutation status	wild type					112	523	PIK3CA wildtype vs mutant (all patients): aOR, 0.68; 95%CI, 0.42-1.11; p=0.13
			Mutant					30	206
		PIK3CA mutation status	Hotspot mutant (E542/E545 and H1047)					25	185
			Non-hotspot mutant					5	21
			Wildtype					112	523
		PIK3CA hotspot mutant	E542/E545 mutant					8	64		p=0.33 NS
			H1047 mutant					17	121
		Treatments	anthracycline-based regimens					48	265
			anthracycline–taxane-based regimens					66	317
			taxane-based regimen					18	100
			Other					10	47
		Anthracycline vs PIK3CA	Mutant					9	64
			Wildtype					39	201
		Anthracycline-taxane vs PIK3CA	Mutant					11	94		p=0.009
			Wildtype					55	223
		Taxane vs PIK3CA	Mutant					5	31		p=0.74 NS
			Wildtype					13	69
		Other regime vs PIK3CA	Mutant					5	17		p=0.46 NS
			Wildtype					5	30
		Subtypes	Luminal (ER+ and/or PR+, HER2-)					41	376
			HER2 (+) with Trastuzumab					20	41
			HER2 (+) without Trastuzumab					36	181
			TN (ER-/PR-/HER2-)					45	128
		Luminal vs PIK3CA	Mutant					7	115
			Wildtype					34	261
		HER2+ with Trastuzumab vs PIK3CA	Mutant					6	16
			Wildtype					14	25
		HER2+ without Trastuzumab vs PIK3CA	Mutant					9	45
			Wildtype					27	136
		TN vs PIK3CA	Mutant					8	29
			Wildtype					37	99
										ER- vs ER+ (all patients): aOR, 2.47; 95% CI, 1.36-4.48; p=0.003
										PR- vs PR+ (all patients): aOR, 1.48; 95% CI, 0.81-2.72; p=0.21
										HER2+ vs HER2- (all patients): aOR, 1.01; 95% CI, 0.63-1.63; p=0.96
SNIM	65	Overall - after NAC	all Her2+					64	226
		Overall - after follow up adjuvant	all Her2+					5	59
		Treatment	Chemo					2	42
			Chemo-H					36	141
			Chemo-DH					26	43	Chemo-DH vs Chemo-H (patients receiving anti-Her2): OR, 1.731; 95% CI, 0.955-2.507; p<0.0001	p<0.001
		HR	Positive					28	119
			Negative					36	107	HR- vs HR+ (all cases): OR, 0.805; 95% CI, 0.114-1.497; p=0.023
		HR+ vs treatment	Chemo					1	15
			Chemo-H					15	78
			Chemo-DH					12	26
		HR- vs treatment	Chemo					1	27
			Chemo-H					21	63
			Chemo-DH					14	17
		Dual anti-Her2 regimens	Trastuzumab+Lapatinib					9	19
			Trastuzumab+Pertuzumab					17	24
SNIM	66	Treatment	Anthracycline+taxane					28	114
		Ki67	≥14%					10	58		p=0.196
			<14%					9	30
		P-gp	Positive					4	52		p=0.024
			Negative					16	37
SNIM	67	Overall	No variable					35	183	Her2+ vs Her2- (all patients): OR, 1.72; 95% CI, 0.49-3.66; p=0.035
		Ki67	Low					5	45	Her2+ vs Her2- (all patients): aOR, 1.49; 95% CI, 0.61-4.96; p=0.054
			Intermediate					8	60	High Ki67 vs Low and Intermediate Ki67 (all patients): OR, 3.61; 95% CI, 1.33-7.82; p=0.001
			High					22	78	High Ki67 vs Low and Intermediate Ki67 (all patients): aOR, 2.58; 95% CI, 1.24-9.18; p=0.006
										NAC, unspecified regimen (all patients): OR, 1.27; 95% CI, 0.48-1.66; p=0.105
NWSB	68	Treatment	Neoadjuvant					31	97
		BRCA1 deleterious somatic mutation	Carrier					3	5		p=0.32 owing to small sample size
			non-Carrier					28	92
NWSB	69	Subtypes	Luminal A					0	8		p=0.337 NS
			Luminal B					9	60
			HER2 enriched					5	22
			TNBC					2	24
		Treatments	CEX					14	42		p<0.001 | pathological response multivariate p=0.014
			TEC					0	17
			CEF					2	55
		PTPN12 expression	High					13	56
			Low					3	58
		ER	Negative					7	48
			Positive					9	66
		PR	Negative					8	61
			Positive					8	53
		HER2	Negative					3	46
			Positive					13	68
		Ki67	<14%					0	21
			≥14%					16	93
SNIM	70	Overall	No variable					67	372
		ER	Negative					35	118	ER- vs ER+ (all patients): aOR, 1.73; 95% CI, 0.91-3.28; p=0.094	p<0.001
			Positive					32	248
		PR	Negative					39	156	PR- vs PR+ (all patients): aOR, 1.38; 95% CI, 0.67-2.81; p=0.382	p=0.004
			Positive					28	210
		HER2	Negative					37	275	HER2+ vs HER2- (all patients): aOR, 2.26; 95% CI, 1.18-4.36; p=0.015	p<0.001
			Positive					30	91
		TNBC	Non-TNBC					57	310		p=0.971
			TNBC					10	55
		Overall	Responding to 2X anthracyline (R2A)					28	103
		ER (R2A)	Negative					16	36		p=0.005
			Positive					12	65
		PR (R2A)	Negative					17	45		p=0.043
			Positive					11	56
		HER2 (R2A)	Negative					13	65		p=0.025
			Positive					15	37
		TNBC (R2A)	Non-TNBC					23	88		p=0.342
			TNBC					5	13
		Overall	Not responding to 2X anthracyline (NR2A)					38	260
		ER (NR2A)	Negative					19	80		p=0.006
			Positive					19	177
		PR (NR2A)	Negative					22	109		p=0.036
			Positive					16	148
		HER2 (NR2A)	Negative					23	203		p=0.002
			Positive					15	53
		TNBC (NR2A)	Non-TNBC					33	215		p=0.603
			TNBC					5	41
SNIM	71	None reported due to small number of patients						9	99		NS
AM	72	Different sets	Training set					62	301
			Validation set					22	60
SNIM	73	ER	Negative					23	41	ER- vs ER+ (all patients): aOR, 0.235; 95% CI, 0.086-0.644; p=0.005
			Positive					17	72
		PR	Negative					26	57		p=0.03
			Positive					14	56
		Her2	Negative					17	70	Her2- vs Her2+ (all patients): aOR, 2.291; 95% CI, 1.097-6.056; p=0.043
			Positive					23	43
		Ki67	Low					19	66		p=0.110
			High					21	47
		Tau	Negative					35	85	Tau 0 vs 1:2 vs 3 (all patients): aOR, 0.356; 95% CI, 0.109-0.603; p=0.025
			Positive					5	28
		Neoadjuvant	TH/TCH					22	41		p=0.144
			TC/TP/TX					18	72
AM	74	Receptor Status	ER -ve					6	60		ER status (in HER2+ patients) p=0.388
		in HER2-positive	ER +ve					9	59
			PR -ve					6	77		PR status (in HER2+ patients) p=0.032
			PR +ve					9	42
			Ki67 ≤30%					6	76		p=0.04
			Ki67 >30%					9	43	Ki67 high vs low (all patients): aOR, 4.971; 95% CI, 1.014-24.376; p=0.048
		Trastuzumab cycle pre-op	0					6	65		Trastuzumab cycle pre-op p=0.044
			2-3					1	14
			4					6	25
			5					1	1
			6					1	12
			9					0	2
		Treatment regimen	TEC					5	54		Treatment regimen p=0.733 NS
			EC-T					1	5
			TCH					2	15
			EC-TH					6	32
			Replacement single CT					0	6
			Replacement CT + H					1	7
NWSB	75	Molecular subtypes	Luminal A					10	198		tpCR p=0=009
			Luminal B					17	129
		PR	Negative					19	102
			Positive					8	225
		Luminal A vs PR status	Negative					6	198		p=0.067 NS
			Positive					4	198
		Luminal B vs PR status	Negative					13	129		p<0.001
			Positive					4	129
AM	76	Receptor Status	HR both -ve					9	48	HR both -ve vs HR others (all patients): aOR, 3.69; 95% CI, 1.43-9.57; p=0.006	univar p=0.015
			HR others					2	64
			HER2 -					9	62	HER2- vs HER2+ (all patients): aOR, 0.73; 95% CI, 0.35-6.78; p=0.181 NS	univar p=0.124 NS
			HER2 +					2	50
			Ki67 -					3	45		univar p=0.551 NS (Ki67)
			Ki67+					8	67
		Biomarkers	Topo-II -					9	53	Topo-II -ve vs Topo-II +ve (all patients): aOR, 1.43; 95% CI, 0.86-3.92; p=0.751 NS	univar p=0.036
			Topo-II +					2	59
			nm23-H1 -					2	60	nm23-H1 -ve vs nm23-H1 +ve (all patients): aOR, 0.41; 95% CI, 0.03-0.78; p=0.025	univar p=0.031
			nm23-H1 +					9	52
NWSB	77	Immunohistochemistry	ER+					8	92	ER- vs ER+ (all patients): aOR, 0.312; 95%CI, 0.084-1.154; p=0.081
			ER-					18	44		ER p=0.001
			PR+					9	91	PR- vs PR+ (all patients): aOR, 0.125; 95%CI, 0.028-0.549; p=0.006
			PR-					17	45		PR p=0.001
			HER2+					9	36
			HER2-					17	100		HER2 p=0.295 NS
		Ki67	Positive					25	110	Ki67+ vs Ki67- (all patients): aOR, 2.074; 95% CI, 0.433-9.936; p=0.362
			Negative					1	26		Ki67 p=0.028
		T-cadherin	Positive					7	94	T-cadherin- vs T-cadherin+ (all patients): aOR, 0.030; 95% CI, 0.007-0.132; p<0.001
			Negative					19	42		T-cadherin p=0.001
NWSB	78	Expression	CK 5/6 Positive					4	18		p=0.091
			CK 5/6 Negative					11	23
			EGFR Positive					4	22		p=0.001
			EGFR Negative					13	19
			Ki-67 High					14	27	Ki67 high vs low (all patients): aOR, 1.38; 95% CI, 0.57-4.43; p=0.618
			Ki-67 Low					2	14
			Cyclin D1 Positive					11	24		Cyclin D1 p=0.288 NS
			Cyclin D1 Negative					5	17
			nm23-H1 Positive					14	26	nm23-H1+ vs nm23-H1- (all patients): aOR, 1.93; 95% CI, 1.27–4.76; p=0.031
			nm23-H1Negative					2	15
		Classes	Basal-like (positive)					8	30	Basal-like negative vs positive (all patients): aOR, 3.15; 95% CI, 1.53–6.72; p=0.004
			Basal-like (negative)					8	11
		HER2	0 to 1+					13	29
			2+, FISH or CISH					3	12
SNIM	79	Overall - Treatment	Taxane±anthracycline					17	102
		AR	Negative					12	82		p=0.316
			Positive					5	20
		Ki67	<14%					3	23		p=0.756
			≥14%					14	79
AM	80	Receptor status	ER-ve					81	230		pCR ER status p<0.001
			ER+ve					48	442
			PR-ve					89	299		PR status p<0.001
			PR+ve					38	365
			HER2 -ve					77	465		HER2 status p=0.01
			HER2 +ve					52	208
		Chemotherapy regimen	Anthracycline					98	531		Chemotherapy regimen p=0.52 NS
			Taxane					29	129
			Others					2	14
		BRCA1	Low					53	225		BRCA1 expression p=0.07
			Intermediate					42	225
			High					34	224
		BRCA2	Low					42	224		BRCA2 expression p=0.82 NS
			Intermediate					41	225
			High					46	225
		Anthracycline-based vs	BRCA1 low					43	175		BRCA1 expression in antracycline-based patients p=0.031
			BRCA1 inter					30	178
			BRCA1 high					25	178
			BRCA2 low					30	177		BRCA2 expression in anthracycline-based patients p=0.60 NS
			BRCA2 inter					30	171
			BRCA2 high					38	183
			ER status							ER-ve vs ER+ve (in anthracycline treated patients): aOR, 3.01; 95% CI, 1.43-6.33; p=0.004
			PR status							PR+ve vs PR-ve (in anthracycline treated patients): aOR, 1.50; 95% CI, 0.70-3.21; p=0.30 NS
			HER2 status							HER2-ve vs HER2+ve (in anthracycline treated patients): aOR, 1.43; 95% CI, 0.85-2.42; p=0.18 NS
			BRCA1							BRCA1 expression low vs inter/high (in anthracycline treated patients): aOR, 1.54; 95% CI, 0.93-2.56; p=0.094 NS
		Taxane-based	BRCA1 low					9	46		BRCA1 expression in taxane-based patients p=0.71
			BRCA1 inter					11	41
			BRCA1 high					9	42
			BRCA2 low					11	45		BRCA2 expression in taxane-based patients p=0.82
			BRCA2 inter					11	47
			BRCA2 high					7	37
		NAT -Others	BRCA1 low					1	4		BRCA1 expression in other NAT-based patients p=0.57
			BRCA1 inter					1	6
			BRCA1 high					0	4
			BRCA2 low					1	2		BRCA2 expression in other NAT-based patients p=0.18
			BRCA2 inter					0	7
			BRCA2 high					1	5
AM	81	TEC						4	118
NWSB	82	Treatments	FEC					1	93	FEC vs TEC wald value 1.610 p=NS (multavriate)	p=0.031
			TEC					6	61
		Immunohistochemistry	ER+					1	76	Negative vs positive wald value 1.444 p=NS (multi)	p=NS
			ER-					6	78
			PR+					2	65
			PR-					5	89
			High HER2					3	49
			Low HER2					4	105
		γ-synuclein status	Low					7	74	low vs high wald value 4.893 p=0.031 (multi)	p=0.015
			High					0	80
		p53	Negative					5	97
			Positive					2	57
AM	83	Overall treatment	Taxane+Platinum					6	31		Not reported
		ER	Positive					2	19		ER p=0.012
			Negative					4	12
		PR	Positive					1	16		PR p=NS
			Negative					5	15
		HER2	Positive					2	6		HER2 p=NS
			Negative					4	25
NWSB	84	subtypes	TNBC					10	40		p=0.012
			non TNBC					14	158
		TNBC vs EGFR	Positive					10	10	EGFR+ vs EGFR- (TNBC patients): OR, 59.18; 95% CI, 3.77-927.97; p<0.001
			Negative					0	30	EGFR+ vs EGFR- (TNBC patients): aOR, 59.18; 95% CI, 3.77-927.97; p=0.714
NWSB	85	Treatment	PCH			19	46	18	46	PEH vs PCH (all patients): OR, 1.481; 95%CI, 0.632-3.472; p= 0.365
			PEH			22	41	20	41	PEH vs PCH (cN0/+ patients): OR, 1.645; 95%CI, 0.704-3.847; p=0.249
										PCH vs PEH (all patients): aOR, 3.606; 95% CI, 1.153-11.274; p=0.027
										Ki67 <14% vs ≥14% (all patients): OR, 1.737; 95% CI, 0.479-6.295; p=0.397
										Ki67 <14% vs ≥14% (all patients): aOR, 2.483; 95% CI, 0.407-15.153; p=0.324
										PEH vs PCH (Ki67 <14% patients): OR, 5.00; 95% CI, 0.34-72.77
										PEH vs PCH (Ki67 ≥14% patients): OR, 1.31; 95% CI, 0.51-3.35
										HR- vs HR+ (all patients): OR, 0.607; 95% CI, 0.259-1.426; p=0.251
										HR- vs HR+ (all patients): aOR, 0.550; 95% CI, 0.177-1.711; p=0.302
										PCH vs PEH (HR- patients): OR, 0.56; 95% CI, 0.17-1.91
										PEH vs PCH (HR+ patients): OR, 3.87; 95% CI, 1.09-13.81; p=0.033
										FCGR2A H/H vs H/R and R/R (all patients): OR, 0.561; 95% CI, 0.224-1.406; p=0.216
										FCGR2A H/H vs H/R and R/R (all patients): aOR, 0.330; 95% CI, 0.098-1.110; p=0.073
										PEH vs PCH (FCGR2A H/H patients): OR, 3.33; 95% CI, 0.79-14.16
										PEH vs PCH (FCGR2A H/R and R/R patients): OR, 1.97; 95% CI, 0.54-7.17
										FCGR3A F/F vs F/V and V/V (all patients): OR, 1.294; 95% CI, 0.521-3.214; p=0.578
										FCGR3A F/F vs F/V and V/V (all patients): aOR, 1.348; 95% CI, 0.432-4.209; p=0.607
										PEH vs PCH (FCGR3A F/F patients): OR, 1.71; 95% CI, 0.48-6.16
										PEH vs PCH (FCGR3A F/V and V/V patients): OR, 3.25; 95% CI, 0.81-13.03
		PIK3CA	Wildtype					23	47	PIK3CA wildtype vs mutated (all patients): OR, 0.799; 95% CI, 0.316-2.024; p=0.637
			Mutated					13	30	PIK3CA wildtype vs mutated (all patients): aOR, 0.799; 95% CI, 0.250-2.550; p=0.705
										PEH vs PCH (PIK3CA wildtype patients): OR, 1.09; 95% CI, 0.34-3.51
										PEH vs PCH (PIK3CA mutated patients): OR, 7.31; 95% CI, 1.44-37.16
										TP53 wildtype vs mutated (all patients): OR, 1.404; 95% CI, 0.558-3.533; p=0.471
										TP53 wildtype vs mutated (all patients): aOR, 0.813; 95% CI, 0.235-2.808; p=0.743
										PEH vs PCH (TP53 wildtype patients): OR, 3.05; 95% CI, 0.88-10.52
										PEH vs PCH (TP53 mutated patients): OR, 1.50; 95% CI, 0.36-6.23
										PTEN Normal vs Loss (all patients): OR, 1.103; 95% CI, 0.378-3.219; p=0.857
										PTEN Normal vs Loss (all patients): aOR, 0.694; 95% CI, 0.159-3.024; p=0.627
										PEH vs PCH (PTEN normal patients): OR, 1.98; 95% CI, 0.74-5.35
										PCH vs PEH (PTEN Loss patients): OR, 0.75; 95% CI, 0.11-5.24
AM	86	Receptor status	HER2-positive					22	45
			HER2/CEP17 ratio							HER2/CEP17 ratio high vs low (HER2-positive trastuzumab patients): OR, 1.827; 95% CI, 1.170-2.851; p=0.008
										HER2/CEP17 ratio high vs low (HER2-positive trastuzumab patients): aOR, 2.210; 95% CI, 1.266-3.861; p=0.005
			ER+ve vs ER-ve							ER+ vs ER- (HER2-positive trastuzumab patients): OR, 0.211; 95% CI, 0.053-0.824; p=0.025
										ER+ vs ER- (HER2/CEP17 ratio patients): aOR, 0.078; 95% CI, 0.009-0.673; p=0.020
										ER+ vs ER- (HER2 GCN patients): aOR, 0.190; 95% CI, 0.343-1.046; p=0.056 NS
			HER2 copy gene number							HER2 CGN high vs low (HER2-positive trastuzumab patients): OR, 1.139; 95% CI, 1.013-1.230; p=0.029
										HER2 CGN high vs low (HER2-positive trastuzumab patients): aOR, 1.147; 95% CI, 1.000-1.317; p=0.050 NS
			PR+ve vs PR-ve							PR+ vs PR- (HER2+ trastuzumab-treated patients): OR, 0.368; 95% CI, 0.092-1.471; p=0.158 NS
										PR+ vs PR- (HER2/CEP17 ratio patients): aOR, 1.192; 95% CI, 0.187-7.585; p=0.852 NS
										PR+ vs PR- (HER2 GCN patients): aOR, 0.560; 95% CI, 0.125-2.723; p=0.473
NWSB	87	Treatments	PCH					193	379		p<0.001
			PH					44	170
		Receptor status Vs treatments	PCH vs HR+					75	187		p<0.001
			PCH vs HR-					118	192
			PH vs HR+					15	82		p=0.029
			PH vs HR-					29	88
		HR	Positive					90	269
			Negative					147	280
NWSB	88	Molecular subtypes	Luminal-like (HR+)					4	33		p=0.404
			ERBB2+ (HR-HER2+)					2	6
			Basal (HR-HER2-)					3	15
		ER	Negative					6	22		p=0.083
			Positive					3	32
		PR	Negative					5	29		p=0.903
			Positive					4	25
		HER2	Negative					7	41		p=0.887
			Positive					2	13
		Stathmin expression	First tercile					5	18		p=0.061
			Second tercile					4	18
			Third tercile					0	18
		p53	Negative					2	21		p=0.438
			Positive					5	29
AM	89	Molecular subtypes	Luminal A					5	60		Molecular subtypes p=0.017
			Luminal B					2	9
			HER2E					6	15
			TN					8	24
		ER	Negative					15	46		ER p=0.005
			Positive					6	62
		PR	Negative					15	49		PR p=0.010
			Positive					6	59
		Her2	Negative					13	84		HER2 p=0.057 NS
			Positive					8	24
NWSB	90	Expressions	CK5/6 expression (+)					36	138		p=0.133 NS
			CK5/6 expression (-)					21	57
			P53 expression (+)					36	132		p=0.384 NS
			P53 expression (-)					21	63
			EGFR expression (+)					50	170		p=0.885 NS
			EGFR expression (-)					7	25
		TNBC Classification	non-basal-like breast cancer					5	20		p=0.661 NS
			basal-like breast cancer					52	175
		Ki67	<20%					0	7
			≥20%					57	188
AM	91	Receptor Status	Pre-ER-					15	58		Pre-ER- status p=0.043
			Pre-ER+					7	61
		Treatment	NACT V+E	39	119	10	119	22	119
NWSB	92	Subtypes	luminal A					2	19		Subtype p<0.01
			luminal B (HER2-)					5	40
			luminal B (HER2+)					14	24
			TNBC					8	14
			HER2-enriched					10	13
		ER	Negative					18	28	ER- vs ER+ (all patients): OR, 0.191; 95% CI, 0.076-0.479; p<0.01
			Positive					21	82
		PR	Negative					17	24	PR- vs PR+ (all patients): OR, 0.142; 95% CI, 0.052-0.387; p<0.01
			Positive					22	86
		HER2	Negative					15	73	HER2+ vs HER2- (all patients): OR, 7.138; 95% CI, 2.955-17.244; p<0.01
			Positive					24	37
		Ki67	Low					3	21	Ki67 High vs low (all patients): OR, 4.075; 95% CI, 1.118-14.857; p=0.25
			High					36	89
AM	93	Overall						80	309
		Molecular subtype	HER2 3+					22	80		p=0.000
			HER2 2+/1+					22	229
		NAT regimen 1 (EC) vs HER2	HER2 3+					6	30		p=0.029
			HER2 2+/1+					5	89
		NAT regimen 2 (TE) vs HER2	HER2 3+					16	55		p=0.007
			HER2 2+/1+					17	135
		NAT regimen	EC					11	119
			TE					33	190
		HER2+ vs TOP2A status	amplification					18	22		p=0.001
			No amplification					4	22
		TOP2A status	TOP2A amplification (+ve)					18	32		p=0.001
			TOP2A no amplification					4	29
		NACT EC vs TOP2A	amplication					6	13		p=0.032
			No amplification					0	8
		NACT TE vs TOP2A	amplication					12	16		p<0.001
			No amplification					4	24
SNIM	94	ER/PR	Both positive					13	109		p=0.856
			Others					1	10
		HER2	0/1+/2+ (FISH or CISH-)					13	93	Her2-(0/1+/2+; FISH or CISH-) vs Her2+ (2+; FISH or CISH+/3+) (all patients): aHR, 1.315; 95% CI, 0.533-2.116; p=0.781	p=0.156
			2+ (FISH or CISH+)/3+					1	26
		Ki67	Negative					8	70		p=0.892
			Positive					6	49
AM	95	Biomarker	miR-125b								Overexpressed in non-pCR by 8.14 fold, p=0.01
			miR-141								Overexpressed in non-pCR by 18.69 fold, p=0.016
		ER	+					6	11
			-					4	10
		PR	+					3	9
			-					7	12
		HER2	+					5	14
			-					5	7
		Molecular subtypes	Luminal A					3	5
			Luminal B					3	8
			HER2-enriched					2	6
			TNBC					2	2
		Overall						10	21
NWSB	96	Treatment	CE (IDD)					11	119		p=0.032
			TE					33	190
		Subtypes	TNBC					6	47		p=0.481 NS
			non-TNBC					38	262
		Receptor status	ER(-) and PgR(-)					18	93		p=0.068 NS
			ER(+) or PgR(+)					26	216
			HER2 (3+)					22	80		p=0.000
			HER2 (2+/1+) or (-)					22	229
		CE vs HER2	3+					6	30		p=0.029
			2+/1+/-					5	89
		TE vs HER2	3+					16	50		p=0.002
			2+/1+/-					17	140
SNIM	97	Overall - Treatment	Anthracycline±taxane					21	132	Anthracycline-based vs anthracycline and taxane-based (all patients): OR, 1.38; 95% CI, 0.53-3.60; p=0.508
		ER	Negative					14	53	ER/PR- vs ER and/or PR+ (all patients): OR, 3.25; 95% CI, 0.12-0.81; p=0.017
			Positive					7	79	ER/PR- vs ER and/or PR+ (all patients): aOR, 2.78; 95% CI, 0.14-0.92; p=0.033
		PR	Negative					16	64
			Positive					5	68
		HER2	Negative					12	80	Her2- vs Her2+ (all patients): OR, 0.84; 95% CI, 0.34-2.17; p=0.723
			Positive					9	52
		Molecular subtype	Luminal A					2	33
			Luminal B					2	19
			Luminal-HER2					4	30
			HER2-enriched					5	22
			Basal-like					8	28
AM	98	FISH	HER2 Copy Number <6					16	103	HER2 CN ≥6 vs <6 (all patients): OR, 4.08; 95% CI, 1.87-8.87; p<0.001
			HER2 Copy Number ≥6					21	49	HER2 CN ≥6 vs <6 (all patients): aOR, 3.09; 95% CI, 1.35-7.08; p=0.008
			HER2/CEP17<2					20	105	HER2/CEP17 ratio ≥2.0 vs <2.0 (all patients): OR, 2.41; 95% CI, 1.12-5.20; p=0.025
			HER2/CEP17≥2					17	47	HER2/CEP17 ratio ≥2.0 vs <2.0 (all patients): aOR, 1.86; 95% CI, 0.82-4.21; p=0.14
		HER2 CN <6 vs CEP17 CN	<3					15	88	HER2 CN <6 and CEP17 ≥3 vs HER2 CN <6 and CEP17 <3 (all patients): OR, 0.35; 95% CI, 0.04-2.85; p=0.32
			≥3					1	15	HER2 CN <6 and CEP17 ≥3 vs HER2 CN <6 and CEP17 <3 (all patients): aOR, 0.35; 95% CI, 0.04-2.96; p=0.33
		HER2 CN ≥6 vs CEP17 CN	<3					9	24	HER2 CN ≥6 and CEP17 <3 vs HER2 CN <6 and CEP17 <3 (all patients): OR, 2.92; 95% CI, 1.08-7.90; p=0.35
			≥3					12	25	HER2 CN ≥6 and CEP17 <3 vs HER2 CN <6 and CEP17 <3 (all patients): aOR, 2.22; 95% CI, 0.78-6.35; p=0.10
										HER2 CN ≥6 and CEP17 ≥3 vs HER2 CN <6 and CEP17 <3 (all patients): OR, 4.49; 95% CI, 1.72-11.75; p=0.002
										HER2 CN ≥6 and CEP17 ≥3 vs HER2 CN <6 and CEP17 <3 (all patients): aOR, 3.42; 95% CI, 1.21-9.64; p=0.02
		HER2 CN <6 vs HER2/CEP17 ratio	<2.0					16	98
			≥2.0					0	5
		HER2 CN ≥6 vs HER2/CEP17 ratio	<2.0					4	7	HER2 CN ≥6 and HER2/CEP17 ratio <2.0 vs HER2 CN <6 and HER2/CEP17 ratio <2.0 (all patients): OR, 6.83; 95% CI, 1.39-33.51; p=0.018
			≥2.0					17	42	HER2 CN ≥6 and HER2/CEP17 ratio <2.0 vs HER2 CN <6 and HER2/CEP17 ratio <2.0 (all patients): aOR, 5.69; 95% CI, 1.02-31.74; p=0.047
										HER2 CN ≥6 and HER2/CEP17 ratio ≥2.0 vs HER2 CN <6 and HER2/CEP17 ratio <2.0 (all patients): OR, 3.48; 95% CI, 1.54-7.88; p=0.003
										HER2 CN ≥6 and HER2/CEP17 ratio ≥2.0 vs HER2 CN <6 and HER2/CEP17 ratio <2.0 (all patients): aOR, 2.64; 95% CI, 1.11-6.30; p=0.028
AM	99	Biomarkers	GCS+CYP1A1+					2	19		Ref: GCS+CYP1A1+
			GCS+CYP1A1-					7	20		p=0.127
			GCS-CYP1A1+					3	13		p=0.374
			GCS-CYP1A1-					11	28		p=0.031
		GCS	Positive					9	39		GCS p=0.188 NS
			Negative					15	41
		CYP1A1	Positive					6	32		CYP1A1 p=0.073 NS
			Negative					26	48
AM	100	Molecular Subtypes (TN) vs FEC-D	Basal					6	11	FEC-D vs TC (Basal): OR, 7.2; 95% CI, 1.07 - 48.64; p=0.081 NS
			Non-basal					6	21	FEC-D vs TC (Non-Basal): OR, 1.4; 95% CI, 0.33 - 6.03; p=0.726 NS
			BRCAness					9	16	FEC-D vs TC (BRCAness): OR, 6.43; 95% CI, 1.32 - 31.37; p=0.03
			Non-BRCAness					2	10	FEC-D vs TC (Non-BRCAness): OR, 1.25; 95% CI, 0.14 - 10.94; p=1 NS
			Stem-cell like					2	11	FEC-D vs TC (Stem-cell like): OR, 1.67; 95% CI, 0.2 - 13.98; p=1 NS
			Non-Stem-cell like					9	20	FEC-D vs TC (Non-stemcell like): OR, 3.27; 95% CI, 0.7 - 15.29; p=0.163 NS
		Molecular Subtypes (TN) vs TC	Basal					2	14
			Non-basal					4	18
			BRCAness					3	18
			Non-BRCAness					2	12
			Stem-cell like					2	17
			Non-Stem-cell like					3	15
		Treatment	FEC-D					12	33
			TC					6	33
AM	101	Molecular subtype	TN BRCAness					6	17
AM	102	Difference in NAT regimens	FAC					5	49		Difference in NAT regimens p=0.049
			FAC + Letrozole					12	47
		Difference in NAT regimens in ER+ patients	FAC					3	30		Difference in NAT regimens in ER+ patients p=0.040
			FAC + Letrozole					10	32
End of data extraction

## Sheet: Treatment Subgroup
Drug name	Other similar name	Drug Classification	Type	To write in Study characteristics as		Abbreviations	Description	Remarks
Epirubicin	Ellence	Anthracycline	CT			CT	Chemotherapy
Pirarubicin	INN, THP	Anthracycline	CT	Anthracycline		ET	Endocrine therapy	ET and EBCT are part of
Doxorubicin	Adriamycin, Doxil	Anthracycline	CT			TT	Targeted therapy	TT
Vinorelbine	Navelbine	Cytotoxic	CT			EBCT	Endocrine-based chemotherapeutic agent
Gemcitabine	Gemzar	Cytotoxic	CT
Cyclophosphamide		Cytotoxic	CT	Cytotoxic
Fluorouracil		Cytotoxic	CT
Capecitabine	Xeloda	Cytotoxic	CT
Methotrexate	MTX, amethopretin	Cytotoxic	CT
Carboplatin	Paraplatin	Platinum	CT
Oxaliplatin	Eloxatin	Platinum	CT	Platinum
Lobaplatin		Platinum	CT
Cisplatin	Cisplatinum, Platamin, Neoplatin, Cismaplat, CDDP	Platinum	CT
Paclitaxel	Taxol	Taxane	CT
Docetaxel	Taxotere	Taxane	CT	Taxane
Albumin-bound Paclitaxel	Abraxane	Taxane	CT
Solvent-based Paclitaxel	Abraxane	Taxane	CT
Lapatinib	Tyverb, Tykerb	Targeted	TT	TT
Pertuzumab	Perjeta	Monoclonal antibodies	ET
Trastuzumab	Herceptin	Monoclonal antibodies	ET	ET
Letrozole	Femara	Aromatase Inhibitors (AI)	ET
Zoladex	Goserelin	LHRH agonist	ET
Palbociclib	Ibrance		EBCT	EBCT
Note: The following drugs may be encountered in some articles. They're not to be included in this data extraction sheet.
Zoledronic	Zometa	For bone not cancer
