# Supplementary material for: Exploring the effectiveness of molecular subtypes, biomarkers, and genetic variations as first-line treatment predictors in Asian breast cancer patients: a systematic review and meta-analysis
Source: Syst Rev. 2024 Apr 4;13:100. doi: 10.1186/s13643-024-02520-5 (PMC10993489; doi:10.1186/s13643-024-02520-5)
Supplement: Supplementary file 4 — Additional file 4. Data Synthesis. Supplementary Table 4.1. Data synthesised for overview of all included studies. Supplementary Table 4.2.1. Data synthesised for the association of breast cancer treatment response according to breast cancer characterisation. Supplementary Table 4.2.2. Analysis of breast cancer treatment response according to chemotherapeutic agents in different breast cancer characteristics. Supplementary Table 4.3. Pooled reported association of pCR in included studies. Supplementary Table 4.4. Evaluation of synthesised tpCR data. Supplementary Table 4.5. Evaluation of synthesised tpCR data. Supplementary Table 4.6. Evaluation of synthesised pooled reported association of pCR data. [file 13643_2024_2520_MOESM4_ESM.xlsx]

## Sheet: Suppl Table 4.1
Supplementary Table 4.1. Data synthesised for overview of all included studies.
This sheet combined all data from Data Extraction Sheet (Additional File 2) to evaluate the overview of the included studies. Data synthesis is conducted by NWSB and checked by SNIM.
Article informations						Molecular subtypes							Biomarkers
						No. of patients in each subtypes Note: Studies with no molecular subtypes classification are highlighted grey							No. of patients with each routinely analysed biomarkers Note: Studies with no data on the listed biomarkers are highlighted grey															No. of patients with each non-conventional biomarkers Note: Studies with no data on the listed biomarkers are highlighted grey
Author, year of study	Study ID	NOS score	Country	No. of patients		HER2-enriched [ER-/PR-/HER2+]	Luminal-like	Luminal A [ER+/PR+/HER2- and	Luminal B ER+/PR+/HER2+, high Ki-67	TNBC/Basal-like [ER-/PR-/HER2-]	Missing / unknown		ER			HR [studies reporting ER and PR as HR]			PR			HER2			Ki-67			EGFR		CK5/6		Tau		AR		PDL1		ZEB1		HIF-1α		Nuclear Gli1 expresssion		Leptin		Leptin receptor		ß-catenin
								low ki-67]	ER+/PR-/HER2+, any Ki-67 ER-/PR+/HER2+ ER-/PR+/HER2-				+	-	UNK	+	-	UNK	+	-	UNK	+	-	UNK	Low	High	UNK	+	-	+	-	+	-	+	-	+ve/High	-ve/Low	+	-	+	-	High	Low	-	+	-	+	Cytoplasmic	Membranous
Chen XS et al., 2010b	1	6	China	225		65	107			53			119	106					118	107		65	160
Li K et al., 2020	2	8	China	40		20	20																		19	21
Mohammed AA et al., 2020	4	6	Egypt	89						89															18	71								29	60
Tewari M et al., 2010	5	8	India	50						32			10	40			38		8	42		6	44		42	8
Prajoko YW et al., 2014	6	6	Indonesia	131		18		31	32	50			44	87					49	82		26	105		77	54
Shao Z et al., 2019	7	8	China	329												170	159					329
Lim LY et al., 2017	8	6	Singapore and Malaysia	915									495	388	32				429	416	70	289	505	119
Hasegawa Y et al., 2015	9	8	Japan	188			145			34			146	34					135	45
Fei F et al., 2013	10	6	China	29						29												13	16
Salim DK et al., 2014	11	6	Turkey	106		26		30	33	17
Park JH et al., 2016	12	5	Korea	24									24	0					14	10		24	0
Elnemr GM et al., 2016	13	6	Saudi Arabia	101						23						68	33					24	77		25	76
Wang YJ et al., 2015	14	6	China	348		147	143			50			198	150					183	165		147	200
Sugitani I et al., 2017	15	6	Japan	50												25	25					50	0
Lv M et al., 2011	16	5	China	102		18		20	23	41			40	62					35	67		24	78
Elsamany S et al., 2015	17	6	Saudi Arabia	68									68	0					57	11		14	54		22	46
Duman BB et al., 2012	18	8	Turkey	63						10			47	16								24	39
Elsamany S et al., 2016	19	6	Saudi Arabia	50									24	26					22	28		12	38																									17	33
Ding J et al., 2017	20	6	China	88									42	46					34	54		44	44		49	39
Hong J et al., 2020	21	6	China	328		63	191			74			191	137					122	206		116	212
Lv Y et al., 2020	22	6	China	261			113			44			170	91					153	108		104	150	7	44	200	17
Chow LWC et al., 2018	23	4	China	20									20	0					17	3
Kong Y et al., 2019	24	6	China	325		136	123			66						123																												81	244	42	283
Wang LC et al., 2020	25	6	China	83		27		11	26	19
Yang M et al., 2020	26	8	China	50												32	18
Bi Z et al., 2020	27	8	China	647		251	289			107
Shan BJ et al., 2020	28	8	China	120					75	45			68	52					64	56					78	42
Zhang P et al., 2016	29	8	China	91						91															17	57			4		4
Xu Y et al., 2020	30	6	China	111		13		6	75	17			66	45					72	39		46	65		9	102
Zhang GC et al., 2012	31	8	China	102									50	52		53	49		43	59		102	0
Lei C et al., 2020	32	6	China	468		193	191			84			303	165					324	144		193	275		64	404						280	188
Liu Y et al., 2019	33	6	China	326									152	174					141	185		154	172
Li S et al., 2018	34	6	China	139		60			79				74	65		88	51		65	74
Xuhong J et al., 2020	35	6	China	20		15										5	15								5	15
Yan H et al., 2020	36	6	China	296												186	110								30	266		121	175	35	261			282	14
Yao L et al., 2011	37	8	China	538									267	244	27				236	273	29	117	378	43
Yang L et al., 2019	38	6	China	247		25	190			30						190	55	2				68	177	2	58	187	2
Man VC et al., 2017	39	6	Hong Kong	102				6	36	25	35		59	43					47	55		34	68
Wu Z et al., 2019a	40	6	China	94		39	41			14			70	24					80	14		39	55		47	47										47	47
Wu J et al., 2011	41	8	China	249						54
Wu Z et al., 2019b	42	6	China	75									57	18					64	11		28	47		36	39												39	36
Nie C et al., 2018	43	6	China	220		50		8	127	35			128	92		135	85		119	101		89	131		10	210														150	70
Wu X et al., 2018	44	8	China	125						125
Chen W et al., 2015	45	8	China	64		16			48				36	28					35	29		64	0
Chen X et al., 2016	46	7	China	96		26	21			49			15	81					14	82		47	49
Mou P et al., 2018	47	5	China	190		34		20	89	47			105	85
Xie F et al., 2019	48	8	China	162		28		20	82	32						102	60					53	109		28	134
Wang Y et al., 2016	49	8	China	351		33		189	56	71	2		238	111	2				194	149	8	89	261	1
Liu S et al., 2015	50	7	China	108												58	50					108			46	62																43	65
Zhou L et al., 2017	51	6	China	132		21		8	85	17			85	46					84	47		53	78
Kong DD et al., 2020	52	6	China	280						280															65	215
Yu KD et al., 2019	53	8	China	249									249						216	33			249		114	135
Wang J et al., 2016	54	8	China	240		31		61	127	21			158	82					165	75		72	168		77	163
Chen R et al., 2018	55	6	China	1010		186	542			142	140		670	340					533	477		356	514	140	295	715
Lv M et al., 2020	56	8	China	72									30	42					27	45		72			12	60
Bi Z et al., 2019	57	6	China	592		210	274			108
Wang X et al., 2019	58	8	China	144									61	83					69	75					38	106
Zhao YC et al., 2014	59	8	China	98									56	42					35	63		42	56
Huang L et al., 2015a	60	8	China	120									80	40					69	51		68	52		12	108
Yin Y et al., 2013	61	8	China	43						43
Li ZH et al., 2013	62	8	China	200									124	76					114	86		55	145		82	118						88	112
Wang Y et al., 2018	63	6	China	148						148																										48	100
Yuan H et al., 2015	64	8	China	729		222	376			128	3		481	245	3				395	323	11	222	505	2
Chiu JW et al., 2019	65	8	Hong Kong	221												119						226
Zhang Z et al., 2014	66	6	China	114																					30	58
Tan QX et al., 2014	67	6	China	183		122				61												122	61		45	138
Li M et al., 2016	68	8	China	112						205
Wang YY et al., 2016	69	8	China	114		22		8	60	24			66	48					53	61		68	46		21	93
Yao L et al., 2015	70	6	China	372						55			248	118	6				210	156	6	91	275	6
Chen S et al., 2013	71	6	China	283												40	59					30	69
Luo J et al., 2016	72	8	China	361		59		40	196	66
Wang K et al., 2013	73	6	China	113									72	41					56	57		43	70		66	47						28	85
Zhang W et al., 2017	74	8	China	119									59	60					42	77		119	0		76	43
Chen S et al., 2015	75	6	China	327				198	129										225	102
Li XR et al., 2011a	76	6	China	112												64	48					50	62		45	67
Kong D et al,. 2017	77	6	China	136									92	44					91	45		36	100		26	110
Li XR et al., 2011b	78	6	China	41						41													41		14	27		22	19	18	23
Liu YX et al., 2018	79	6	China	188						188															43	145								41	147
Xu Y et al., 2018	80	5	China	674						123			442	230	2				365	299	10	208	465	1
Gu X et al., 2015	81	6	China	118		17		43	21	37			54	64					55	63		35	83
Wan F et al., 2013	82	6	China	154									76	78					65	89		49	105
Chen YZ et al., 2012	83	6	China	55									19	12					16	15		6	25
Tang Y et al., 2012	84	8	China	198						40																		38	160
Huang L et al., 2015b	85	8	China	100		97							45	52					36	61					14	79
Wu Z et al., 2018	86	5	China	103									78	25					85	18		45	58		44	59
Wang RX et al., 2017	87	8	China	549									228	321					225	324		549			37	512
Meng XL et al., 2012	88	6	China	54		6	33			15			32	22					25	29		13	41
Chen XS et al., 2010a	89	6	China	108		15		60	9	24			62	46					59	49		24	84
Wang Z et al., 2021	90	6	China	195						195															7	188		170	25	138	57
Huang O et al., 2009	91	6	China	119									61	58					59	60		33	86		74	45
Zhu T et al., 2015	92	6	China	110		13		19	64	14			82	28					86	24		37	73		21	89
Wang J et al., 2012	93	8	China	309																		80	229
Zhang S et al., 2012	94	6	China	119									117	2		109			111	8		26	93		70	49
Zheng Y et al., 2015	95	6	China	21		6		5	8	2			11	10					9	12		14	7
Wang J et al., 2014	96	8	China	309						47						216	93					80	229
Liu F et al., 2012	97	6	China	132		22	30	33	19	28			79	53					68	64		52	80
Yu KD et al., 2012	98	6	China	152									113	39					117	35		45	107
Liu J et al., 2021	99	6	China	80						80															16	64
Ishikawa T et al., 2016	100	8	Japan	66						66						1	65
Teraoka S et al., 2020	101	6	Japan	30						30
Mohammadianpanah M et al., 2012	102	8	Iran	96									62	33	1				47	48	1	18	43	35
			Total	19708		2352	2829	816	1499	3685	180		7418	4842	73	1784	1013	2	6686	5586	135	5581	7808	356	2068	5513	19	351	379	191	341	396	385	352	221	95	147	39	36	150	70	43	65	81	244	42	283	17	33
			Average	195.129
[truncated: 64 more columns]

## Sheet: Suppl Table 4.2.1 and 4.2.2
Supplementary Table 4.2.1 Data synthesised for the assocation of breast cancer treatment response according to breast cancer characterisation.
This table combined information from studies containing data pertaining to all breast cancer treatment tpCR from the Data Extraction sheet against 3 independent variables (molecular subtypes, biomarkers, and genetic variations and differential expression) for qualitative analysis. All treatments with single or combination chemotherapeutic agents are synthesised as ±Cytotoxic agent(s) ±ET/TT. Data…
VARIABLE 1 : MOLECULAR SUBTYPES																																										VARIABLE 2 : BIOMARKERS
Data	Treatments and Luminal-like subtype									Data	Treatments and Luminal A subtype					Data	Treatments and Luminal B subtype					Data	Treatments and Her2-enriched subtype					Data	Treatments and TNBC subtype													Data	Treatments and ER+
synthesised	Anthracycline-based		Taxane-platinum		Targeted therapy		Anthracycline-taxane			synthesised	Anthracycline-taxane		Taxane-platinum			synthesised	Anthracycline-taxane		Taxane-platinum			synthesised	Anthracycline-taxane		Taxane-platinum			synthesised	Taxane-based		Anthracycline-based		Anthracycline-Taxane		Taxane-platinum		Anthracycline-taxane-platinum		Anthracycline AND/OR taxane			synthesised	Anthracycline-based		Anthracycline-taxane		Anthracycline-taxane-platinum		Taxane-platinum
Study ID	events	total	events	total	events	total	events	total		Study ID	events	total	events	total		Study ID	events	total	events	total		Study ID	events	total	events	total		Study ID	events	total	events	total	events	total	events	total	events	total	events	total		Study ID	events	total	events	total	events	total	events
2			11	20						16			0	9		16			1	12		2			7	20		9			8	34										70					32	248
9	12	145								48	0	20				48	5	82				16			2	6		16			1	18	1	5	8	18						102	13	62
12					0	24	0	24		25	0	11				25	1	26				27	74	251				27					33	107								53			14	249
23					1	20	1	20		30			0	3		30			23	75		35	7	8				29					6	43	17	44						12
27							33	289		47	1	20				47	14	90				48	10	28				44					8	63			24	62				23
35							7	11		54	1	61				54	17	127				51			11	21		48					8	32								30							13
38							13	190		89			5	60		89			2	9		57	49	210				52					107	280								37	50	265
51			23	93						92			2	19		92			19	64		25	3	27				61					6	42								47			13	95
57							19	274		95	3	5				95	3	8				30			10	13		70									10	55				49	15	167
87			90	269						Total	5	117	7	91		Total	40	333	45	160		38	10	25				79											17	102		51							19
Total	12	145	124	382	1	44	73	808		pCR %	0.042735		0.0769231			pCR %	0.12012		0.28125			47	10	33				100	6	33			12	33								54			11	158
pCR %	0.0827586		0.324607		0.0227273		0.0903465															54	7	31				10							10	29						55			56	632
																						89			6	15		13					3	23								62			15	124
																						92			10	13		25					3	19								77			8	92
Supplementary Table 4.2.2. Analysis of breast cancer treatment response according to chemotherapeutic agents in different breast cancer characteristics.																						95	2	6				30							6	17						83							2
This table combined average pCR (%) data synthesised from Supplementary Table 4.2.1. to have an overview of breast cancer treatment response according to each chemotherapeutic agents in different breast cancer characteristics. Data bars analysis conducted compare the effect of each variable in the chemotherapeutic agents.																						87			147	280		38					6	30								89							6
BREAST CANCER		CHEMOTHERAPEUTIC AGENTS																				Total	172	619	193	368		41					14	54								91	7	61
CHARACTERISTICS		Anthracycline-based		Taxane-based		Taxane-platinum (T-P)		Anthracycline-taxane (A-T)			A-T-P		Targeted therapy			A and/or T						pCR %	0.277868		0.524457			47					17	37								92							21
		pCR (%)	n of studies	pCR (%)	n of studies	pCR (%)	n of studies	pCR (%)		n of studies	pCR (%)	n of studies	pCR (%)	n of studies		pCR (%)	n of studies											51							11	17						95			6	11
MOLECULAR	Luminal-like	8.3	1			32.5	3	9		6			2.3	2														54					5	21								Total	85	555	123	1361	32	248	61
SUBTYPES	Luminal A					7.7	4	4.3		5																		57					36	108								pCR %	0.153153		0.0903747		0.129032		0.194268
	Luminal B					28.1	4	12		5																		63					34	68
	HER2E					52.4	7	27.8		9																		78					16	41
	TNBC	17.3	2	18.2	1	41.7	7	30.4		20	29.1	2				16.7	1											89							8	24
																												90					57	195
BIOMARKERS	ER+	15.3	4			19.4	5	9		7	12.9	1	2.3	2														92							8	14
(Routinely	ER-	27.2	4			48.1	6	25		6	29.7	1																95					2	2
Analysed)	PR+	13.9	2			21.8	5	8.2		4	13.3	1																96					6	47
	PR-	28.3	2			46.6	5	20.6		4	25	1																Total	6	33	9	52	380	1250	68	163	34	117	17	102
	HR+	11.9	1	33.1	2	31.3	2	12.4		5																		pCR %	0.181818		0.173077		0.304		0.417178		0.290598		0.166667
	HR-	10	1	49.3	2	50.7	3	23.2		5
	HER2+	10.5	3	42.6	3	44.6	15	20.1		14	33	1	0	1
	HER2-	19.3	4			24.3	6	11.3		12	13.5	1	5	1
	Ki-67 low	11.4	1	32.1	1	24	5	7.7		12						13	1
	Ki-67 high	12.2	1	57.1	1	39.9	5	19.9		12						17.7	1
BIOMARKERS	Tau-	53.8	1	53	1			31.3		1
(Non-	Tau+							4.5		1
conventional)	Bcl-2+	4.3	1
	Bcl-2-	26.1	1
	ZEB1 high					12.8	1
	ZEB1 low					36.1	1
	Smac high	35	1
	Smac low	8.6	1
	Survivin h	11.5	1
	Survivin low	28.3	1
	LAG-3 high							35.3		1
	LAG-3 low							64.7		1
	P-gp+							7.7		1
	P-gp-							43.2		1
	nm23-H1+							29.5		2
	nm23-H1-							5.3		2
	Topo-II+							3.4		1
	Topo-II-							17		1
	T-cadherin+							7.4		1
	T-cadherin-							45.2		1
	CK5/6+							25.6		2
	CK5/6-							40		2
	EGFR+							28.1		2
	EGFR-							45.5		2
	Cyclin D1+							45.8		1
	Cyclin D1-							29.4		1
	AR+															25	1
	AR-															14.6	1
	p53+							27.3		1
	p53-							33.3		1
	HER2 FISH CN<6					15.5	1
	HER2 FISH CN≥6					42.9	1
	HER2/CEP17 FISH ratio<2					19	1
	HER2/CEP17 FISH ratio≥2					36.2	1
GENETIC	PIK3CA mt	14.1	1	16.1	1	27.3	1	9.4		2
VARIATIONS	PIK3CA wt	19.4	1	18.8	1			21.3		2
AND	TOP2A amp							56.3		1
DIFFERENTIAL	TOP2A wt							13.8		1
EXPRESSION	TP53 mt	28.6	1	15.2	1	50	1	16.1		1
	TP53 wt	7.1	1	11.3	1			6.1		1
	ERBB2 amp							28.4		1
	ERBB2 wt							6.1		1
	MYC amp					60	1	13.7		1
	MYC wt							11.2		1
	CCND1 amp					33.3	1	2.7		1
	CCND1 wt							13.8		1
	rs7435335 GG							18.9		1
	rs7435335 GA							42.3		1
	PCDH17 unm							67.3		1
	PCDH17 m							31.6		1
	EPIC1 high					33.3	1
	EPIC1 low					40.7	1
	BRCA1 mRNA low	24.6	1	19.6	1
	BRCA1 mRNA int	16.9	1	26.8	1
	BRCA1 mRNA high	14	1	21.4	1
	BRCA2 mRNA low	16.9	1	24.4	1
	BRCA2 mRNA int	17.5	1	23.4	1
	BRCA2 mRNA high	20.8	1	18.9	1
[truncated: 335 more columns]

## Sheet: Suppl Table 4.3
Supplementary Table 4.3. Pooled reported association of pCR in included studies.
This sheet pooled all reported crude and adjusted pCR association information from studies containing data pertaining to all breast cancer treatment tpCR from the Data Extraction sheet against 3 independent variables (molecular subtypes, biomarkers, and genetic variations and differential expression) for qualitative analysis. Data synthesis conducted by NWSB and checked by SNIM and AM.
BIOMARKERS
ER- vs ER+										HR- vs HR+										HER2+ vs HER2-										PR+ vs PR-										Ki67 High vs Low
Data synthesised	adjusted state the ratio (aOR/aHR/aRR)				crude state the ratio (OR/HR/RR)					Data synthesised	adjusted state the ratio (aOR/aHR/aRR)				crude state the ratio (OR/HR/RR)					Data synthesised	adjusted state the ratio (aOR/aHR/aRR)				crude state the ratio (OR/HR/RR)					Data synthesised	adjusted state the ratio (aOR/aHR/aRR)				crude state the ratio (OR/HR/RR)					Data synthesised	adjusted state the ratio (aOR/aHR/aRR)				crude state the ratio (OR/HR/RR)
Study ID	Ratio	lower CI	upper CI	Remarks	Ratio	lower CI	upper CI	Remarks		Study ID	Ratio	lower CI	upper CI	Remarks	Ratio	lower CI	upper CI	Remarks		Study ID	Ratio	lower CI	upper CI	Remarks	Ratio	lower CI	upper CI	Remarks		Study ID	Ratio	lower CI	upper CI	Remarks	Ratio	lower CI	upper CI	Remarks		Study ID	Ratio	lower CI	upper CI	Remarks	Ratio	lower CI	upper CI	Remarks
92					OR, 0.191	0.076	0.479			85	aOR, 0.550	0.177	1.711	HR- vs HR+ (all patients)	OR, 0.607	0.259	1.426	HR- vs HR+ (all patients)		97					OR, 0.84	0.34	2.17			92					OR, 0.142	0.052	0.387			92					OR, 4.075	1.118	14.857
86	aOR, 0.078	0.009	0.673	ER+ vs ER- (HER2/CEP17 ratio patients)	OR, 0.211	0.053	0.824	ER+ vs ER- (HER2-positive trastuzumab patients)		76	aOR, 3.69	1.43	9.57	HR- vs HR others (all patients)						94	aHR, 1.315	0.533	2.116	Her2- vs Her2+ (all patients)						86	aOR, 0.560	0.125	2.723	PR+ vs PR- (HER2 GCN patients)	OR, 0.368	0.092	1.471	PR+ vs PR- (HER2+ trastuzumab-treated patients)		85	aOR, 2.483	0.407	15.153	Ki67 <14% vs ≥14% (all patients)	OR, 1.737	0.479	6.295	Ki67 <14% vs ≥14% (all patients)
86	aOR, 0.190	0.343	1.046	ER+ vs ER- (HER2 GCN patients)						65					OR, 0.805;	0.114	1.497	HR- vs HR+ (all cases)		92					OR, 7.138	2.955	17.244			86	aOR, 1.192	0.187	7.585	PR+ vs PR- (HER2/CEP17 ratio patients)						78	aOR, 1.38	0.57	4.43	Ki67 high vs low (all patients)
80	aOR, 3.01	1.43	6.33	ER-ve vs ER+ve (in anthracycline treated patients)						50	aOR, 0.36	0.14	0.9	HR+ vs HR- (all patients)	OR, 0.27	0.12	0.62	HR+ vs HR- (all patients)		80	aOR, 1.43	0.85	2.42	HER2-ve vs HER2+ve (in anthracycline treated patients)						80	aOR, 1.50	0.7	3.21	PR+ve vs PR-ve (in anthracycline treated patients)						77	aOR, 2.074	0.433	9.936	Ki67+ vs Ki67- (all patients)
77	aOR, 0.312	0.084	1.154	ER- vs ER+ (all patients)						31	aHR, 2.952	1.227	7.105	HR -ve vs +ve (all patients)	HR, 2.620	1.172	5.859	HR -ve vs +ve (all patients)		76	aOR, 0.73	0.35	6.78	HER2- vs HER2+ (all patients)						77	aOR, 0.125	0.028	0.549	PR- vs PR+ (all patients)						74	aOR, 4.971	1.014	24.376	Ki67 high vs low (all patients)
73	aOR, 0.235	0.086	0.644	ER- vs ER+ (all patients)						22	aOR, 2.37	1.14	4.94	HR- vs HR+ (all patients)						70	aOR, 2.26	1.18	4.36	HER2+ vs HER2- (all patients)						70	aOR, 1.38	0.67	2.81	PR- vs PR+ (all patients)						62					OR, 1.557	0.755	3.212	<14% vs ≥14% Ki67 (all patients)
70	aOR, 1.73	0.91	3.28	ER- vs ER+ (all patients)						20	aHR, 5.587	2.257	13.889	HR- vs HR+ (all patients)	HR, 4.500	1.71	11.841	HR- vs HR+ (all patients)		67	aOR, 1.49	0.61	4.96	Her2+ vs Her2- (all patients)	OR, 1.72	0.49	3.66	Her2+ vs Her2- (all patients)		64	aOR, 1.48	0.81	2.72	PR- vs PR+ (all patients)						54	aHR, 0.189	0.079	0.448	Ki67 >40% vs ≤40% (all patients)
64	aOR, 2.47	1.36	4.48	ER- vs ER+ (all patients)						97	aOR, 2.78	0.14	0.92		OR, 3.25	0.12	0.81			64	aOR, 1.01	0.63	1.63	Her2+ vs Her2- (all patients)						62	aOR, 1.036	0.276	3.893	<1% PR vs ≥1% PR (all patients)	OR, 0.342	0.165	0.707	<1% PR vs ≥1% PR (all patients)		52	aOR, 3.04	1.53	6.03	High Ki67 vs low Ki67 (all patients - TNBC)	OR, 2.78	1.45	5.32	High Ki67 vs low Ki67 (all patients - TNBC)
62	aOR, 0.539	0.149	1.956	<1% ER vs ≥1% ER (all patients)	OR, 0.298	0.144	0.615	<1% ER vs ≥1% ER (all patients)												62	aOR, 1.723	0.718	4.134	Her2- vs Her2+ (all patients)	OR, 2.976	1.433	6.18	Her2- vs Her2+ (all patients)		59					OR, 1.401	0.504	3.894	PR- vs PR+ (all patients)		51	aRR, 7.852	1.686	6.558	Low vs High Ki67 (all patients)
59	aOR, 12.502	3.012	52.63	ER- vs ER+ (all patients)	OR, 5.102	1.664	15.625	ER- vs ER+ (all patients)												59					OR, 1.255	0.459	3.429	Her2- vs Her2+ (all patients)		51	aRR, 0.46	0.145	1.462	PR- vs PR+ (all patients)						50					OR, 1.49	0.67	3.31	High vs low Ki67 (all patients)
56	aOR, 0.227	0.053	0.852	ER+ vs ER- (all patients)																51	aRR, 1.975	0.311	2.524	Her2+ vs Her2- (all patients)						49	aOR, 1.22	0.32	4.65	PR- vs PR+ (patients receiving anthracycline only)	OR, 3.37	1.64	6.93	PR- vs PR+ (patients receiving anthracycline only)		42	aOR, 17.138	2.476	118.605	Ki67 >30% vs ≤30% (all patients)	OR, 6.875	1.789	26.427	Ki67 >30% vs ≤30% (all patients)
54	aHR, 3.341	1.28	8.724	ER- vs ER+ (all patients)																49	aOR, 1.87	0.74	4.75	Her2+ vs Her2- (patients receiving anthracycline only)	OR, 1.52	0.66	3.49	Her2+ vs Her2- (patients receiving anthracycline only)		42	aOR, 0.589	0.073	4.718	PR+ vs PR- (all patients)	OR, 0.306	0.081	1.161	PR+ vs PR- (all patients)		42	aOR, 10.661	1.725	65.9	Ki67 >30% vs ≤30% (HR-positive patients only)	OR, 5.079	1.249	20.653	Ki67 >30% vs ≤30% (HR-positive patients only)
51	aRR, 0.294	0.09	0.957	ER- vs ER+ (all patients)																42	aOR, 8.915	1.596	49.811	Her2+ vs Her2- (all patients)	OR, 3.697	1.225	11.158	Her2+ vs Her2- (all patients)		40	aOR, 2.626			PR+ vs PR- (all patients)	OR, 0.333			PR+ vs PR- (all patients)		40	aOR, 5.071			Ki67 >30 vs ≤30 (all patients)	OR, 4.233			Ki67 >30 vs ≤30 (all patients)
49	aOR, 2.53	1.14	5.59	ER- vs ER+ (patients receiving anthracycline only)	OR, 4.12	2.02	8.4	ER- vs ER+ (patients receiving anthracycline only)												42	aOR, 6.654	1.128	39.266	Her2+ vs Her2- (HR-positive patients only)	OR, 2.697	0.782	9.305	Her2+ vs Her2- (HR-positive patients only)		37	aOR, 1.82	1.01	3.26	PR-ve vs +ve (all patients)						40	aOR, 4.669			Ki67 >30 vs ≤30 (HR+ patients)	OR, 3.694			Ki67 >30 vs ≤30 (HR+ patients)
47	aOR, 0.293	0.135	0.636	ER- vs ER+ (all patients)																40	aOR, 3.002			HER2+ vs HER2- (all patients)	OR, 3.324			HER2+ vs HER2- (all patients)		32	aOR, 0.673	0.352	1.284	PR+ vs PR- (all patients)						40	aOR, 5.776			Ki67 >30 vs ≤30 (HER2+ patients)	OR, 3.422			Ki67 >30 vs ≤30 (HER2+ patients)
43	aOR, 0.449	0.218	0.924	ER+ vs ER- (all patients)																40	aOR, 3.226			HER2+ vs HER2- (HR+ patients)	OR, 2.929			HER2+ vs HER2- (HR+ patients)		30	aOR, 1.088	0.345	3.431	PR+ vs PR- (all patients)	OR, 0.480	0.214	1.079	PR+ vs PR- (all patients)		31	aHR, 2.583	1.107	6.026	Ki67 high vs low (all patients)	HR, 2.824	1.259	6.334	Ki67 high vs low (all patients)
42	aOR, 0.468	0.081	2.693	ER+ vs ER- (all patients)	OR, 0.188	0.058	0.602	ER+ vs ER- (all patients)												37	aOR, 3.14	1.6	6.16	HER2-ve vs +ve (all patients)						30	aOR, 1.161	0.213	6.326	PR+ vs PR- (all HER2- patients)	OR, 0.490	0.15	1.596	PR+ vs PR- (all HER2- patients)		30	aOR, 1.230	0.171	8.833	Ki67 ≥20% vs <20% (all patients)	OR, 2.313	0.466	11.471	Ki67 ≥20% vs <20% (all patients)
40	aOR, 0.110			ER+ vs ER- (all patients)	OR, 0.163			ER+ vs ER- (all patients)												32	aOR, 4.508	2.944	6.903	HER2+ vs HER2- (all patients)						28	aHR, 1.739	0.424	7.092	PR- vs PR+ (all patients)	HR, 2.101	0.886	4.975	PR- vs PR+ (all patients)		30	aOR, 1.563	0.097	25.113	Ki67 ≥20% vs <20% (all HER2- patients)	OR, 1.909	0.211	17.243	Ki67 ≥20% vs <20% (all HER2- patients)
37	aOR, 1.86	1.05	3.31	ER- vs ER+ (all patients)																30	aOR, 6.4829	2.254	18.63	HER2+ vs HER2- (all patients)	OR, 3.636	1.606	8.232	HER2+ vs HER2- (all patients)		21	aOR, 2.68	1.13	6.33	PR- vs PR+ (all patients)						28					HR, 1.842	0.71	4.779	Ki67 ≥30% vs <30% (all patients)
32	aOR, 0.232	0.155	0.348	ER- vs ER+ (all patients)																22	aOR, 2.14	1.04	4.39	HER2+ vs HER2- (all patients)						5					OR, 0.835			PR+ vs PR- (all patients)		20	aHR, 4.130	1.607	10.61	High Ki67 vs low Ki67 (all patients)	HR, 3.282	1.309	80.227	High Ki67 vs low Ki67 (all patients)
30	aOR, 0.132	0.039	0.446	ER+ vs ER- (all patients)	OR, 0.179	0.077	0.418	ER+ vs ER- (all patients)												21	aOR, 1.14	0.48	2.71	HER2+ vs HER2- (all patients)																5					OR, 0.558;			Ki67+ vs Ki67- (all patients)
30	aOR, 0.177	0.029	1.066	ER+ vs ER- (all HER2- patients)	OR, 0.259	0.078	0.864	ER+ vs ER- (all HER2- patients)												8	aOR, 2.93	1.77	4.84	HER2+ vs HER2- (ypT0/is patients)																4					OR, 9.212	2.521	33.66	High Ki67 vs Low Ki67 (all patients)
28	aHR, 1.825	0.456	7.299	ER- vs ER+ (all patients)	HR, 2.519	1.057	5.988	ER- vs ER+ (all patients)												8	aOR, 2.98	1.79	4.98	HER2+ vs HER2- (ypT0/is ypN0 patients)																2	aOR, 6.007	1.12	32.21	Ki67 <40% vs ≥40% (all Her2-targeted therapy patients)	OR, 3.500	0.945	12.966	Ki67 <40% vs ≥40% (all Her2-targeted therapy patients)
21	aOR, 2.20	1.12	4.34	ER- vs ER+ (all patients)																5					OR, 0.046			Her2+ vs Her2- (all patients)
8	aOR, 0.41	0.25	0.67	ER+ vs ER- (ypT0/is patients)																73	aOR, 2.291	1.097	6.056	Her2- vs Her2+ (all patients)
8	aOR, 0.34	0.2	0.56	ER+ vs ER- (ypT0/is ypN0 patients)
5					OR, 0.500			ER+ vs ER- (all patients)
40	aOR, 0.21			ER+ vs ER- (HER2+ patients)	OR, 0.278			ER+ vs ER- (HER2+ patients)
[truncated: 424 more columns]

## Sheet: Suppl Table 4.4
Supplementary Table 4.4. Evaluation of synthesised tpCR data.
This sheet pooled data from Supplementary Table 4.2.1 for meta-analysis. Evaluation is made to analyse the effect of chemotherapeutic agent(s) (independent variable) to the pCR event in breast
cancer patients grouped according to their molecular subtypes/biomarkers/genetic variations and differential expression. Data can only be included if the study contained two independent variables data
allowing comparison. All treatments with single or combination chemotherapeutic agents are synthesised as ±Cytotoxic agent(s) ±ET/TT. Data evaluation for meta-analysis is conducted by NWSB, and
checked by SNIM and AM.
Group 1 : Molecular Subtypes							Group 2 : Biomarkers
Pooled data		TNBC					Pooled data		HER2+
		Anthracycline-taxane		Taxane-platinum					Taxane-platinum		Anthracycline-taxane
Author, year	Study ID	events	total	events	total		Author, year	Study ID	events	total	events	total
Lv M et al., 2011	16	1	5	8	18		Li S et al., 2018	34	10	39	15	100
Zhang P et al., 2016	29	6	43	17	44		Chen W et al., 2015	45	27	39	8	25
							Zhang W et al., 2017	74	2	15	12	91
							Huang L et al., 2015b	85	18	46	20	41

## Sheet: Suppl Table 4.5
Supplementary Table 4.5. Evaluation of synthesised tpCR data.
This sheet pooled data from Supplementary Table 4.2.1 for meta-analysis. Evaluation is made to analyse the effect of grouping breast cancer according to their molecular subtypes/biomarkers/genetic variations and differential expression (independent variable) to the pCR event in breast cancer patients treated with single/combination chemotherapeutic agent(s). Data can only be included if the study…
Group 1 : Molecular subtypes															Group 1 : Molecular subtypes															Group 2 : Biomarkers							Group 2 : Biomarkers							Group 2 : Biomarkers
Anthracycline-taxane															Taxane-platinum															Anthracycline-taxane							Anthracycline-based							Taxane-platinum
Pooled data		Luminal-like		Luminal A		Luminal B		Luminal (Luminal-like + Luminal A + Luminal B)		HER2 E		TNBC			Pooled data		Luminal-like		Luminal A		Luminal B		Luminal (Luminal-like + Luminal A + Luminal B)		HER2 E		TNBC			Pooled data		ER+		ER-			Pooled data		ER+		ER-			Pooled data		ER+		ER-
Author, year	Study ID	events	total	events	total	events	total	events	total	events	total	events	total		Author, year	Study ID	events	total	events	total	events	total	events	total	events	total	events	total		Author, year	Study ID	events	total	events	total		Author, year	Study ID	events	total	events	total		Author, year	Study ID	events	total	events	total
Wang LC et al., 2020	25			0	11	1	26	1	37	3	27	3	19		Li K et al., 2020	2	11	20					11	20	7	20				Mou P et al., 2018	47	13	95	29	85		Yao L et al., 2011	37	50	265	70	241		Xu Y et al., 2020	30	13	66	26	45
Bi Z et al., 2020	27	33	289					33	289	74	251	33	107		Lv M et al., 2011	16			0	9	1	12	1	21	2	6	8	18		Wang J et al., 2016	54	11	158	19	82		Wang Y et al., 2016	49	15	167	24	83		Zhou L et al., 2017	51	19	85	26	46
Xuhong J et al., 2020	35	7	11					7	11	7	8				Xu Y et al., 2020	30			0	3	23	75	23	78	10	13	6	17		Chen R et al., 2018	55	56	632	75	378		Huang O et al., 2009	91	7	61	15	58		Chen YZ et al., 2012	83	2	19	4	12
Yang L et al., 2019	38	13	190					13	190	10	25	6	30		Zhou L et al., 2017	51	23	93					23	93	11	21	11	17		Li ZH et al., 2013	62	15	124	24	76		Mohammadianpanah M et al., 2012	102	13	62	4	34		Chen XS et al., 2010a	89	6	62	15	46
Mou P et al., 2018	47			1	20	14	90	15	110	10	33	17	37		Wang RX et al., 2017	87	90	269					90	269	147	280				Kong D et al,. 2017	77	8	92	18	44									Zhu T et al., 2015	92	21	82	18	28
Xie F et al., 2019	48			0	20	5	82	5	102	10	28	8	32		Chen XS et al., 2010a	89			5	60	2	9	7	69	6	15	8	24		Zheng Y et al., 2015	95	6	11	4	10
Wang J et al., 2016	54			1	61	17	127	18	188	7	31	5	21		Zhu T et al., 2015	92			2	19	19	64	21	83	10	13	8	14
Bi Z et al., 2019	57	19	274					19	274	49	210	36	108
Zheng Y et al., 2015	95			3	5	3	8	6	13	2	6	2	2
																Possible Analysis for RevMan:				Studies Pooled
																Luminal A vs TNBC				16, 30, 89, 92
	Possible Analysis for RevMan:				Studies Pooled											Luminal A vs HER2E				16, 30, 89, 92
	Luminal A vs TNBC				25, 47, 48, 54, 95											Luminal A vs Luminal B				16, 30, 89, 92
	Luminal A vs HER2E				25, 47, 48, 54, 95											Luminal B vs TNBC				16, 30, 89, 92
	Luminal A vs Luminal B				25, 47, 48, 54, 95											Luminal B vs HER2E				16, 30, 89, 92
	Luminal B vs TNBC				25, 47, 48, 54, 95											Luminal (all combined) vs HER2 E				2, 16, 30, 51, 87, 89, 92
	Luminal B vs HER2E				25, 47, 48, 54, 95											Luminal (all combined) vs TNBC				16, 30, 51, 89, 92
	Luminal (all combined) vs HER2 E				25, 27, 35, 38, 47, 48, 54, 57, 95											Luminal-like vs HER2E				2, 51, 87
	Luminal (all combined) vs TNBC				25, 27, 38, 47, 48, 54, 57, 95											TNBC vs HER2 E				16, 30, 51, 89, 92
	Luminal-like vs TNBC				27, 38, 57
	Luminal-like vs HER2E				27, 35, 38, 57
	TNBC vs HER2 E				25, 27, 38, 47, 48, 54, 57, 95

## Sheet: Suppl Table 4.6
Supplementary Table 4.6. Evaluation of synthesised pooled reported association of pCR data.
This sheet pooled reported association data from Supplementary Table 4.3 for meta-analysis. In this sheet, pooled reported association data (crude and adjusted) is categorised according to main group (derived from association reported among information) and subgroup (derived from recruited patients
common criteria). Favoured reported association is based on results provided in the included study. Data evaluation for meta-analysis is conducted by NWSB, and checked by SNIM and AM.
Group 1: Molecular subtypes
Subgroup 1: TNBC vs non-TNBC (among patients)
Author, year	Crude /	Study ID	Reported association					Reported association among	Recruited patients common criteria	Co-variates considered	RevMan subgrouping	RevMan Main group	Association favoured
	Adjusted		OR / aOR	HR / aHR	RR / aRR	95% CI							as reported in the study
						Lower bound	Upper bound
Lv M et al., 2011	adjusted	16	4.513			1.772	11.493	all patients	None	Age at menarche; Menopausal status; Age at dx; Pre-T stage; Pre-N stage; AJCC stage; Histology; Grade; ER; PR, HER2; Molecular subtypes; CT regimen; CT cycles.	Adjusted results	1. All patients	TNBC
Wu J et al., 2011	adjusted	41	2.245			1.035	4.87	all patients	1. Anthracycline-taxane treated	Age at dx; PreCT T stage; PreCT N stage; Histopathology type; Nuclear grade; Type of surgery			TNBC
Group 2: Biomarkers
Subgroup 1: ER+ vs ER- (among patients)
Author, year	Crude /	Study ID	Reported association					Reported association among	Recruited patients common criteria	Co-variates considered	RevMan subgrouping	RevMan Main group	Association favoured	HR duration
	Adjusted		OR / aOR	HR / aHR	RR / aRR	95% CI							as reported in the study
						Lower bound	Upper bound
Xu Y et al., 2020	crude	30	0.179			0.077	0.418	All patients	1. Taxane-platinum treated		1a) Taxane-platinum chemotherapy, crude results	1. All patients	ER-
Wu Z et al., 2019b	crude	42	0.188			0.058	0.602	All patients	1. Taxane-platinum treated				ER+
Zhu T et al., 2015	crude	92	0.191			0.076	0.479	All patients	1. Taxane-platinum treated				ER-
Zhao YC et al., 2014	crude	59	5.102			1.664	15.625	All patients	1. Anthracycline-treated		1b) Anthracycline-containing chemotherapy, crude results		ER-
Li ZH et al., 2013	crude	62	0.298			0.144	0.615	All patients	1. Anthracycline-taxane treated				ER-
Shan BJ et al., 2020	Adjusted	28		1.825		0.456	7.299	All patients	None	ER; PR; Epirubicin dose	Adjusted results	1. All patients	ER-	5 years
Wang J et al., 2016	Adjusted	54		3.341		1.28	8.724	All patients	1. Anthracycline-taxane treated	ER status; Ki-67 index; clinical stages; molceular subtypes			ER-	29 months
Lim LY et al., 2017	Adjusted	8	0.34			0.2	0.56	All patients	None	Ethnicity; Period of dx; Age; Tumor grade and size; ER; HER2; CT regimen	1a) Adjusted results	1. All patients	ER-
Lei C et al., 2020	Adjusted	32	0.232			0.155	0.348	All patients	None	ER; PR, HER2; Tau			ER-
Nie C et al., 2018	Adjusted	43	0.449			0.218	0.924	All patients	None	T size; ER; Trastuzumab use; HIF-1a			ER-
Lv M et al., 2020	Adjusted	56	0.227			0.053	0.852	All patients	1. HER2-positive patients	ER; IHC HER2 status			ER-
Yuan H et al., 2015	Adjusted	64	2.47			1.36	4.48	All patients	None	Age, ER; PR, HER2; Grade; T size; PIK3CA status; Anti-HER2 therapy; Lymph node status			ER-
Yao L et al., 2015	Adjusted	70	1.73			0.91	3.28	All patients	1. Anthracycline-taxane-platinum treated	Age; ER; PR; HER2; Tumor grade; Tumor size			ER-
Wang K et al., 2013	Adjusted	73	0.235			0.086	0.644	All patients	None	ER; HER2; Tau			ER-
Xu Y et al., 2020	Adjusted	30	0.132			0.039	0.446	All patients	1. Taxane-platinum treated	ER; PR; HER2; Ki-67; EPIC1; Age; N stage; T stage	1b) Taxane-platinum		ER-
Wu Z et al., 2019b	Adjusted	42	0.468			0.081	2.693	All patients	1. Taxane-platinum treated	ER; PR; HER2; ZEB1; Age; Primary tumor size; Ki-67	chemotherapy, adjusted results		ER-
Yao L et al., 2011	Adjusted	37	1.86			1.05	3.31	All patients	1. Anthracycline-based treated	Age; Tumor size and grade; CT cycles; ER; PR, HER2	1c) Anthracycline-based		ER-
Zhao YC et al., 2014	Adjusted	59	12.502			3.012	52.63	All patients	1. Anthracycline-based treated	ER; Smac; Survivin	chemotherapy, adjusted results		ER-
Mou P et al., 2018	Adjusted	47	0.293			0.135	0.636	All patients	1. Anthracycline-taxane treated	ER; T; Trastuzumab treatment	1d) Anthracycline-taxane		ER-
Li ZH et al., 2013	Adjusted	62	0.539			0.149	1.956	All patients	1. Anthracycline-taxane treated	Age; Clinical stage; ER; PR; HER2; post op lymph nodes metastasis; Ki-67; TP53; Tau status	chemotherapy, adjusted results		ER-
Kong D et al., 2017	Adjusted	77	0.312			0.084	1.154	All patients	1. Anthracycline-taxane treated	ER; PR; Ki-67; T-Cadherin			ER-
Wang Y et al., 2016	Adjusted	49	2.53			1.14	5.59	Anthracycline treated patients	None	Age; ER; PR, HER2; Tumor size and grade;TP53 status; lymph node status	Adjusted results	1. Anthracycline-treated patients	ER-
Xu Y et al., 2018	Adjusted	80	3.01			1.43	6.33	Anthracycline treated patients	None	Age; Tumor size and grade ER; PR, HER2; Lymph node status; BRCA1			ER-
Lim LY et al., 2017	Adjusted	8	0.41			0.25	0.67	cN+ patients	None	Ethnicity; Period of dx; Age; Tumor grade and size; ER; HER2; CT regimen	Adjusted results	1. cN+ patients	ER-
Hong J et al., 2020	Adjusted	21	2.2			1.12	4.34	cN+ patients	None	ER; PR; Molecular Subtypes			ER-
Subgroup 2: HR+ vs HR- (among patients)
Author, year	Crude / Adjusted	Study ID	Reported association					Reported association among	Recruited patients common criteria	Co-variates considered	RevMan subgrouping	RevMan Main group	Association favoured	HR duration
			OR / aOR	HR / aHR	RR / aRR	95% CI							as reported in the study
						Lower bound	Upper bound
Ding J et al., 2017	Crude	20		4.5		1.71	11.841	All patients	1. HER2-positive patients 2. Taxane-platinum treated		1a) HER2+ patients, Taxane-containing chemotherapy, crude results	1. All patients	HR-	Not reported
Zhang GC et al., 2012	Crude	31		2.62		1.172	5.859	All patients	1. HER2-positive patients 2. Taxane-based treated				HR-	25.9 months
Chiu JW et al., 2019	Crude	65	0.805			0.114	1.497	All patients	None		1a) crude results	1. All patients	HR-
Liu F et al., 2012	Crude	97	3.25			0.12	0.81	All patients	None				HR-
Liu S et al., 2015	Crude	50	0.27			0.12	0.62	All patients	1. HER2-positive patients		1b) HER2-positive patients, crude results		HR-
Huang L et al., 2015b	Crude	85	0.607			0.259	1.426	All patients	1. HER2-positive patients				HR-
Ding J et al., 2017	Adjusted	20		5.587		2.257	13.889	All patients	1. HER2-positive patients 2. Taxane-platinum treated	Menstrual status; age; BMI; Laterality; Family history; CT cycles; HR; Ki-67; T-stage	1a) HER2+ patients, Taxane-containing chemotherapy,	1. All patients	HR-	Not reported
Zhang GC et al., 2012	Adjusted	31		2.952		1.227	7.105	All patients	1. HER2-positive patients 2. Taxane-based treated	Age; Primary tumor stage; LN stage; Ki-67; HR	adjusted results		HR-	25.9 months
Lv Y et al., 2020	Adjusted	22	2.37			1.14	4.94	All patients	None	Tumor size and grade; BMI; CT regimens; ER; PR, HER2; Lymph nodes; Ki-67; Baseline PLR	1a) Adjusted results	1. All patients	HR-
Li XR et al., 2011a	Adjusted	76	3.69			1.43	9.57	All patients	1. Anthracycline-taxane treated	HER2; Grade; Clinical response after 2 CT cycles; Topo-II; nm23-H1; ER/PgR			HR-
Liu F et al., 2012	Adjusted	97	2.78			0.14	0.92	All patients	None	Tumor grade; HR status; Peritumoral FOXP3+ T cells postchemotherapy			HR-
Liu S et al., 2015	Adjusted	50	0.36			0.14	0.9	All patients	1. HER2-positive patients	Clinical tumor size; Histology Grade; Clinical Lymph Node; HR status; Nuclear Gli1 expression	1b) HER2-positive patients,		HR-
Huang L et al., 2015b	Adjusted	85	0.55			0.177	1.711	All patients	1. HER2-positive patients	Age; CT regimen; CT cycles; PIK3CA; TP53; PTEN; FCGR2A; FCGR3A; Tumor; Lymph Nodes; HR status; Ki67	adjusted results		HR-
Subgroup 3: HER2+ vs HER2- (among patients)
Author, year	Crude /	Study ID	Reported association					Reported association among	Recruited patients common criteria	Co-variates considered	RevMan subgrouping	RevMan Main group	Association favoured
	Adjusted		OR / aOR	HR / aHR	RR / aRR	95% CI							as reported in the study
						Lower bound	Upper bound
Tan QX et al., 2014	Crude	67	1.72			0.49	3.66	All patients	1. HR-negative		1a) Crude results	1. All patients	HER2-
Liu F et al., 2012	Crude	97	0.84			0.34	2.17	All patients	None				HER2+
Xu Y et al., 2020	Crude	30	3.636			1.606	8.232	All patients	1. Taxane-platinum treated		1b) Taxane-platinum chemotherapy, crude results		HER2+
Wu Z et al., 2019b	Crude	42	3.697			1.225	11.158	All patients	1. Taxane-platinum treated				HER2+
Zhu T et al., 2015	Crude	92	7.138			2.955	17.244	All patients	1. Taxane-platinum treated				HER2+
Zhao YC et al., 2014	Crude	59	1.255			0.459	3.429	All patients	1. Anthracycline-based treated		1c) Anthracycline-containing chemotherapy, crude results		HER2-
Li ZH et al., 2013	Crude	62	2.976			1.433	6.18	All patients	1. Anthracycline-taxane treated				HER2+
Lim LY et al., 2017	Adjusted	8	2.98			1.79	4.98	All patients	None	Ethnicity; Period of dx; Age; Tumor grade and size; ER; HER2; CT regimen	1a) Adjusted results	1. All patients	HER2+
Lv Y et al., 2020	Adjusted	22	2.14			1.04	4.39	All patients	None	Tumor size and grade; BMI; CT regimens; ER; PR, HER2; Lymph nodes; Ki-67; Baseline PLR			HER2+
Lei C et al., 2020	Adjusted	32	4.508			2.944	6.903	All patients	None	ER; PR, HER2; Tau			HER2+
Yuan H et al., 2015	Adjusted	64	1.01			0.63	1.63	All patients	None	Age, ER; PR, HER2; Grade; T size; PIK3CA status; Anti-HER2 therapy; Lymph node status			HER2+
Tan QX et al., 2014	Adjusted	67	1.49			0.61	4.96	All patients	1. HR-negative	HER2; Tumor Grade; Ki-67			HER2+
Wang K et al., 2013	Adjusted	73	2.291			1.097	6.056	All patients	None	ER, HER2, Tau			HER2+
Xu Y et al., 2020	Adjusted	30	6.4829			2.254	18.63	All patients	1. Taxane-platinum treated	ER; PR, HER2; Ki-67; EPIC1; Age; N stage; T stage	1b) Taxane-platinum		HER2+
Wu Z et al., 2019b	Adjusted	42	8.915			1.596	49.811	All patients	1. Taxane-platinum treated	ER; PR, HER2; ZEB1; Age; Primary tumor size; Ki-67	chemotherapy, adjusted results		HER2+
Li ZH et al., 2013	Adjusted	62	1.723			0.718	4.134	All patients	1. Anthracycline-taxane treated	Age; Clinical stage; ER; PR, HER2; post op lymph nodes metastasis; Ki-67; TP53; Tau status	1c) Anthracycline-taxane		HER2-
Li XR et al. , 2011a	Adjusted	76	0.73			0.35	6.78	All patients	1. Anthracycline-taxane treated	HER2; Grade; Clinical response after 2 CT cycles; Topo-II; nm23-H1; ER/PgR	chemotherapy, adjusted results		HER2+
Yao L et al., 2011	Adjusted	37	3.14			1.6	6.16	All patients	1. Anthracycline-based treated	Age; Tumor size and grade; CT cycles; ER; PR, HER2	1d) Anthracycline-containing		HER2+
Yao L et al., 2015	Adjusted	70	2.26			1.18	4.36	All patients	1. Anthracycline-taxane-platinum treated	Age, ER; PR, HER2, Tumor grade; Tumor size	chemotherapy, adjusted results		HER2+
Lim LY et al., 2017	Adjusted	8	2.93			1.77	4.84	cN+ patients	None	Ethnicity; Period of dx; Age; Tumor grade and size; ER; HER2; CT regimen	1a) Adjusted results	1. cN+ patients	HER2+
Hong J et al., 2020	Adjusted	21	1.14			0.48	2.71	cN+ patients	None	ER; PR; Molecular Subtypes			HER2+
Wang Y et al., 2016	Adjusted	49	1.87			0.74	4.75	Anthracycline treated patients	None	Age; ER; PR, HER2; Tumor size and grade;TP53 status; lymph node status	1a) Adjusted results	1. Anthracycline-treated patients	HER2-
Xu Y et al., 2018	Adjusted	80	1.43			0.85	2.42	Anthracycline treated patients	None	Age; Tumor size and grade ER; PR, HER2; Lymph node status; BRCA1			HER2+
Subgroup 4: PR+ vs PR- ( among patients)
Author, year	Crude /	Study ID	Reported association					Reported association among	Recruited patients common criteria	Co-variates considered	RevMan subgrouping	RevMan Main group	Association favoured
	Adjusted		OR / aOR	HR / aHR	RR / aRR	95% CI							as reported in the study
						Lower bound	Upper bound
Xu Y et al., 2020	Crude	30	0.48			0.214	1.079	All patients	1. Taxane-platinum treated		1a) Taxane-platinum chemotherapy, crude results	1. All patients	PR-
Wu Z et al., 2019b	Crude	42	0.306			0.081	1.161	All patients	1. Taxane-platinum treated				PR+
Zhu T et al., 2015	Crude	92	0.142			0.052	0.387	All patients	1. Taxane-platinum treated				PR-
Zhao YC et al., 2014	Crude	59	1.401			0.504	3.894	All patients	1. Anthracycline-based treated		1b) Anthracycline-containing chemotherapy, crude results		PR-
Li ZH et al., 2013	Crude	62	0.342			0.165	0.707	All patients	1. Anthracycline-taxane treated				PR-
Lei C et al., 2020	Adjusted	32	0.673			0.352	1.284	All patients	None	ER; PR, HER2; Tau	1a) Adjusted results	1. All patients	PR-
Yuan H et al., 2015	Adjusted	64	1.48			0.81	2.72	All patients	None	Age, ER; PR, HER2; Grade; T size; PIK3CA status; Anti-HER2 therapy; Lymph node status			PR-
Xu Y et al., 2020	Adjusted	30	1.088			0.345	3.431	All patients	1. Taxane-platinum treated	ER; PR, HER2; Ki-67; EPIC1; Age; N stage; T stage	1b) Taxane-platinum		PR-
Wu Z et al., 2019b	Adjusted	42	0.589			0.073	4.718	All patients	1. Taxane-platinum treated	ER; PR, HER2; ZEB1; Age; Primary tumor size; Ki-67	chemotherapy, adjusted results		PR-
Li ZH et al., 2013	Adjusted	62	1.036			0.276	3.893	All patients	1. Anthracycline-taxane treated	Age; Clinical stage; ER; PR, HER2; post op lymph nodes metastasis; Ki-67; TP53; Tau status	1c) Anthracycline-taxane		PR-
Kong D et al,. 2017	Adjusted	77	0.125			0.028	0.549	All patients	1. Anthracycline-taxane treated	ER; PR, Ki-67 and T-Cadherin	chemotherapy, adjusted results		PR-
Yao L et al., 2011	Adjusted	37	1.82			1.01	3.26	All patients	1. Anthracycline-based treated	Age; Tumor size and grade; CT cycles; ER; PR, HER2	1d) Anthracycline-containing		PR-
Yao L et al., 2015	Adjusted	70	1.38			0.67	2.81	All patients	1. Anthracycline-taxane-platinum treated	Age, ER; PR, HER2, Tumor grade; Tumor size	chemotherapy, adjusted results		PR-
Wang Y et al., 2016	Adjusted	49	1.22			0.32	4.65	Anthracycline treated patients	None	Age; ER; PR, HER2; Tumor size and grade;TP53 status; lymph node status	Adjusted results	1. Anthracycline-treated patients	PR-
Xu Y et al., 2018	Adjusted	80	1.5			0.7	3.21	Anthracycline treated patients	None	Age; Tumor size and grade ER; PR, HER2; Lymph node status; BRCA1			PR-
Subgroup 5: Ki67 high vs Ki67 low (among patients)
Author, year	Crude / Adjusted	Study ID	Reported association					% cut-off	Reported association among	Recruited patients common criteria	Co-variates considered	RevMan subgrouping	RevMan Main	Association favoured	HR duration
			OR / aOR	HR / aHR	RR / aRR	95% CI							group	as reported in the study
						Lower bound	Upper bound
Ding J et al., 2017	Crude	20		3.282		1.309	80.227	20	All patients	1. HER2-positive patients 2. Taxane-platinum treated		1a) HER2-positive patients, Taxane-containing chemotherapy, crude results	1. All patients	High Ki-67	Not reported
Zhang GC et al., 2012	Crude	31		2.824		1.259	6.334	30	All patients	1. HER2-positive patients 2. Taxane-based treated				High Ki-67	25.9 months
Mohammed AA et al., 2020	Crude	4	9.212			2.521	33.66	14	All patients	1. TNBC patients		1a) TNBC patients, crude results (studies: 4, 52) 1b) Anthracycline-taxane chemotherapy, crude results (studies: 52, 62)	1. All patients	High Ki-67
Kong DD et al., 2020	Crude	52	2.78			1.45	5.32	Not reported	All patients	1. TNBC patients 2. Anthracycline-taxane treated				High Ki-67
Li ZH et al., 2013	Crude	62	1.557			0.755	3.212	14	All patients	1. Anthracycline-taxane treated				Low Ki-67
Xu Y et al., 2020	Crude	30	2.313			0.466	11.471	20	All patients	1. Taxane-platinum treated		1c) Taxane-platinum chemotherapy, crude results		High Ki-67
Wu Z et al., 2019b	Crude	42	6.875			1.789	26.427	30	All patients	1. Taxane-platinum treated				High Ki-67
Zhu T et al., 2015	Crude	92	4.075			1.118	14.857	14	All patients	1. Taxane-platinum treated				High Ki-67
Liu S et al., 2015	Crude	50	1.49			0.67	3.31	50	All patients	1. HER2-positive patients		1d) HER2-positive patients, crude results		High Ki-67
Huang L et al., 2015b	Crude	85	1.737			0.479	6.295	14	All patients	1. HER2-positive patients				Low Ki-67
Ding J et al., 2017	Adjusted	20		4.13		1.607	10.61	30	All patients	1. HER2-positive patients 2. Taxane-platinum treated	Menstrual status; age; BMI; Laterality; Family history; CT cycles; HR; Ki-67; T-stage	1a) HER2-positive patients, Taxane-containing chemotherapy, adjusted results	1. All patients	High Ki-67	not reported
Zhang GC et al., 2012	Adjusted	31		2.583		1.107	6.026	40	All patients	1. HER2-positive patients 2. Taxane-based treated	Age; Primary tumor stage; LN stage; Ki-67; HR	(studies: 20, 31) 1b) Taxane containing chemotherapy,		High Ki-67	25.9 months
Wang J et al., 2016	Adjusted	54		0.189		0.079	0.448	40	All patients	1. Anthracycline-taxane treated	ER status; Ki-67 index; clinical stages; molceular subtypes	adjusted results (studies: 20, 31, 54)		High Ki-67	29 months
Zhang W et al., 2017	Adjusted	74	4.971			1.014	24.376	30	All patients	1. HER2-positive patients	Histological Grade; Ki-67	1a) HER2-positive patients, adjusted results	1. All patients	High Ki-67
Huang L et al., 2015	Adjusted	85	2.483			0.407	15.153	14	All patients	1. HER2-positive patients	Age; CT regimen; CT cycles; PIK3CA; TP53; PTEN; FCGR2A; FCGR3A; Tumor; Lymph Nodes; HR status; Ki67			Low Ki-67
Kong DD et al., 2020	Adjusted	52	3.04			1.53	6.03	Not reported	All patients	1. TNBC patients 2. Anthracycline-taxane treated	Age; Menopausal status; T stage; Lymph nodes metastasis; TNM stage; Ki-67; PCDH17 methylation; Histological grade; Pathological type	1b) TNBC patients, Anthracycline-taxane chemotherapy, adjusted results (studies: 52, 78)		High Ki-67
Kong D et al., 2017	Adjusted	77	2.074			0.433	9.936	30	All patients	1. Anthracycline-taxane treated	ER; PR, Ki-67; T-Cadherin	1c) Anthracycline-taxane chemotherapy, adjusted results (studies: 52, 77, 78)		High Ki-67
Li XR et al., 2011b	Adjusted	78	1.38			0.57	4.43	50	All patients	1. TNBC patients 2. Anthracycline-taxane treated	T status; Ki-67; Clinical response after 2 cycles; Basal-like; nm23-H1			High Ki-67
Xu Y et al., 2020	Adjusted	30	1.23			0.171	8.833	20	All patients	1. Taxane-platinum treated	ER; PR, HER2; Ki-67; EPIC1; Age; N stage; T stage	1d) Taxane-platinum chemotherapy,		High Ki-67
Wu Z et al., 2019b	Adjusted	42	17.138			2.476	118.605	30	All patients	1. Taxane-platinum treated	ER; PR, HER2; ZEB1; Age; Primary tumor size; Ki-67	adjusted results		High Ki-67
Subgroup 6: nm23-H1- vs nm23-H1+ (among patients)
Author, year	Crude /	Study ID	Reported association					Reported association among	Recruited patients common criteria	Co-variates considered	RevMan subgrouping	RevMan Main group	Association favoured
	Adjusted		OR / aOR	HR / aHR	RR / aRR	95% CI							as reported in the study
						Lower bound	Upper bound
Li XR et al., 2011a	Adjusted	76	0.41			0.03	0.78	All patients	1. Anthracycline-taxane treated	HER2; Grade; Clinical response CT; Topo-II; nm23-H1; ER/PgR	1a) Anthracycline-taxane	1. All patients	nm23-H1+
Li XR et al., 2011b	Adjusted	78	1.93			1.27	4.76	All patients	1. TNBC patients, 2. Anthracycline-taxane treated	T status; Ki-67; Clinical response after 2 cycles; Basal-like; nm23-H1	chemotherapy, adjusted results		nm23-H1+
Subgroup 7: Tau+ vs Tau- (among patients)
Author, year	Crude /	Study ID	Reported association					Reported association among	Recruited patients common criteria	Co-variates considered	RevMan subgrouping	RevMan Main group	Association favoured
	Adjusted		OR / aOR	HR / aHR	RR / aRR	95% CI							as reported in the study
						Lower bound	Upper bound
Li ZH et al., 2013	Adjusted	62	0.144			0.047	0.441	All patients	1. Anthracycline-taxane treated	Age; Clinical stage; ER; PR, HER2; post op lymph nodes metastasis; Ki-67; TP53; Tau status	1a) Adjusted results	1. All patients	Tau-
Wang K et al., 2013	Adjusted	73	0.356			0.109	0.603	All patients	None	ER; HER2; Tau			Tau-
Group 3: Genetic variations
Subgroup 1: PIK3CA mutated vs wildtype (among patients)
Author, year	Crude /	Study ID	Reported association					Reported association among	Recruited patients common criteria	Co-variates considered	RevMan subgrouping	RevMan Main group	Association favoured
	Adjusted		OR / aOR	HR / aHR	RR / aRR	95% CI							as reported in the study
						Lower bound	Upper bound
Yang L et al., 2019	Adjusted	38	0.323			0.087	1.203	All patients	1. Anthracycline-taxane treated	TP53 mutation; PIK3CA mutation; ERBB2 amplification; MYC amplification; CCND1 amplification; RB pathway alteration; MAPK pathway alteration; PI3K pathway alteration	1a) Adjusted results	1. All patients	wildtype
Yuan H et al., 2015	Adjusted	64	0.68			0.42	1.11	All patients	None	Age, ER; PR; HER2; Grade; T size; PIK3CA status; Anti-HER2 therapy; Lymph node status			wildtype
Huang L et al., 2015b	Adjusted	85	0.799			0.25	2.55	All patients	1. HER2-positive patients	Age; CT regimen; CT cycles; PIK3CA; TP53; PTEN; FCGR2A; FCGR3A; Tumor; Lymph Nodes; HR status; Ki67			wildtype
Subgroup 2: TP53 mutated vs wildtype (among patients)
Author, year	Crude /	Study ID	Reported association					Reported association among	Recruited patients common criteria	Co-variates considered	RevMan subgrouping	RevMan Main group	Association favoured
	Adjusted		OR / aOR	HR / aHR	RR / aRR	95% CI							as reported in the study
						Lower bound	Upper bound
Yang L et al., 2019	Adjusted	38	1.906			0.68	5.339	All patients	1. Anthracycline-taxane treated	TP53 mutation; PIK3CA mutation; ERBB2 amplification; MYC amplification; CCND1 amplification; RB pathway alteration; MAPK pathway alteration; PI3K pathway alteration	1a) Adjusted results	1. All patients	mutated
Huang L et al., 2015b	Adjusted	85	0.813			0.235	2.808	All patients	1. HER2-positive patients	Age; CT regimen; CT cycles; PIK3CA; TP53; PTEN; FCGR2A; FCGR3A; Tumor; Lymph Nodes; HR status; Ki67			wildtype
